# Supplementary material for: The effect of (-)-epigallocatechin gallate as an adjunct to non-surgical periodontal treatment: a randomized clinical trial
Source: Trials. 2022 May 3;23:368. doi: 10.1186/s13063-022-06298-6 (PMC9066833; doi:10.1186/s13063-022-06298-6)
Supplement: Supplementary file 1 — Additional file 1. [file 13063_2022_6298_MOESM1_ESM.xls]

## Sheet: Sheet1
Number	Group	Tooth	PD_0	PD_1	PD_2	AL_0	AL_1	AL_2	PLI_0	PLI_1	PLI_2	BI_0	BI_1	BI_2	GI_0	GI_1	GI_2
1	2	17	5	3	3	1	1	0	2	2	1	4	2	2	3	2	2
1	2	17	3	3	2	1	0	0	2	2	1	4	2	2	3	2	2
1	2	17	4	4	2	2	1	0	2	2	1	4	2	2	3	2	2
1	2	16	5	4	3	2	2	1	2	2	0	3	2	1	2	2	1
1	2	16	3	3	2	2	1	0	2	2	0	3	2	1	2	2	1
1	2	16	3	4	3	3	2	0	2	2	0	3	2	1	2	2	1
1	2	15	4	3	3	2	2	1	1	2	0	2	1	1	2	1	1
1	2	15	2	3	2	1	0	1	1	2	0	2	1	1	2	1	1
1	2	15	4	4	3	1	1	1	1	2	0	2	1	1	2	1	1
1	2	14	4	3	3	2	1	0	1	1	0	2	2	2	2	2	2
1	2	14	2	3	2	1	0	0	1	1	0	2	2	2	2	2	2
1	2	14	4	4	3	3	2	0	1	1	0	2	2	2	2	2	2
1	2	13	4	3	3	2	1	0	1	1	0	2	1	2	2	1	2
1	2	13	3	3	2	1	0	0	1	1	0	2	1	2	2	1	2
1	2	13	3	3	3	2	2	0	1	1	0	2	1	2	2	1	2
1	2	12	3	3	3	1	1	0	1	1	0	2	2	2	2	2	2
1	2	12	3	3	2	0	0	0	1	1	0	2	2	2	2	2	2
1	2	12	3	3	3	1	2	0	1	1	0	2	2	2	2	2	2
1	2	11	5	4	3	2	1	0	1	1	0	3	2	2	2	2	2
1	2	11	2	2	2	0	0	0	1	1	0	3	2	2	2	2	2
1	2	11	5	3	2	2	1	0	1	1	0	3	2	2	2	2	2
1	1	21	6	3	2	2	1	0	1	1	0	3	2	1	2	2	1
1	1	21	2	2	2	0	0	0	1	1	0	3	2	1	2	2	1
1	1	21	3	3	2	1	1	0	1	1	0	3	2	1	2	2	1
1	1	22	3	3	2	2	2	0	1	1	0	2	2	2	2	2	2
1	1	22	2	3	2	0	1	1	1	1	0	2	2	2	2	2	2
1	1	22	4	3	2	1	1	0	1	1	0	2	2	2	2	2	2
1	1	23	4	3	3	2	2	1	1	1	1	4	1	3	3	1	2
1	1	23	2	2	2	0	0	0	1	1	1	4	1	3	3	1	2
1	1	23	6	4	2	3	1	0	1	1	1	4	1	3	3	1	2
1	1	24	6	3	3	2	1	0	1	1	0	4	2	2	3	2	2
1	1	24	4	3	4	1	1	3	1	1	0	4	2	2	3	2	2
1	1	24	4	3	3	1	1	1	1	1	0	4	2	2	3	2	2
1	1	25	4	3	3	1	1	1	1	2	1	2	2	2	2	2	2
1	1	25	3	3	2	0	1	0	1	2	1	2	2	2	2	2	2
1	1	25	4	3	2	2	1	0	1	2	1	2	2	2	2	2	2
1	1	26	5	3	3	1	1	0	2	2	1	3	2	2	2	2	2
1	1	26	3	3	3	1	1	0	2	2	1	3	2	2	2	2	2
1	1	26	5	5	3	3	2	0	2	2	1	3	2	2	2	2	2
1	1	27	5	4	3	3	2	0	2	2	2	3	2	2	2	2	2
1	1	27	3	3	3	1	1	3	2	2	2	3	2	2	2	2	2
1	1	27	4	3	3	2	2	1	2	2	2	3	2	2	2	2	2
1	1	27	7	6	4	3	3	1	2	2	2	4	3	2	3	2	2
1	1	27	3	3	2	1	1	0	2	2	2	4	3	2	3	2	2
1	1	27	5	3	3	2	2	0	2	2	2	4	3	2	3	2	2
1	1	26	5	3	3	3	2	0	2	2	2	4	2	3	3	2	2
1	1	26	3	3	1	0	0	2	2	2	2	4	2	3	3	2	2
1	1	26	6	3	4	2	1	0	2	2	2	4	2	3	3	2	2
1	1	25	5	4	3	2	1	0	2	1	1	4	2	2	3	2	2
1	1	25	3	2	1	0	1	0	2	1	1	4	2	2	3	2	2
1	1	25	5	3	3	2	1	0	2	1	1	4	2	2	3	2	2
1	1	24	5	3	2	2	1	0	2	1	1	4	2	2	3	2	2
1	1	24	3	3	1	0	0	0	2	1	1	4	2	2	3	2	2
1	1	24	4	3	2	1	1	0	2	1	1	4	2	2	3	2	2
1	1	23	4	3	2	2	1	0	2	1	2	4	2	2	3	2	2
1	1	23	3	3	2	0	1	0	2	1	2	4	2	2	3	2	2
1	1	23	4	3	3	1	1	0	2	1	2	4	2	2	3	2	2
1	1	22	4	3	2	1	1	0	1	1	2	3	2	2	2	2	2
1	1	22	3	2	2	0	0	0	1	1	2	3	2	2	2	2	2
1	1	22	3	3	2	2	1	0	1	1	2	3	2	2	2	2	2
1	1	21	3	3	2	0	1	0	1	1	1	4	2	1	3	2	1
1	1	21	3	2	2	0	0	0	1	1	1	4	2	1	3	2	1
1	1	21	5	3	3	2	2	0	1	1	1	4	2	1	3	2	1
1	2	11	6	3	2	2	2	0	1	1	0	4	2	2	3	2	2
1	2	11	3	2	2	0	0	0	1	1	0	4	2	2	3	2	2
1	2	11	4	3	2	1	2	0	1	1	0	4	2	2	3	2	2
1	2	12	4	3	2	1	2	0	1	1	1	3	1	1	2	1	1
1	2	12	3	3	2	0	1	0	1	1	1	3	1	1	2	1	1
1	2	12	3	3	2	1	1	0	1	1	1	3	1	1	2	1	1
1	2	13	3	3	3	2	1	0	1	1	1	4	2	1	3	2	1
1	2	13	3	3	2	0	0	0	1	1	1	4	2	1	3	2	1
1	2	13	4	3	2	2	2	0	1	1	1	4	2	1	3	2	1
1	2	14	4	4	3	2	2	0	1	1	1	4	2	2	3	2	2
1	2	14	3	3	2	0	0	0	1	1	1	4	2	2	3	2	2
1	2	14	5	4	3	3	2	0	1	1	1	4	2	2	3	2	2
1	2	15	4	3	3	2	2	0	1	1	1	3	2	2	2	2	2
1	2	15	3	3	2	0	1	0	1	1	1	3	2	2	2	2	2
1	2	15	5	5	4	2	2	1	1	1	1	3	2	2	2	2	2
1	2	16	5	5	3	2	2	0	1	1	1	3	2	3	2	2	2
1	2	16	3	3	2	0	0	0	1	1	1	3	2	3	2	2	2
1	2	16	5	3	3	2	2	0	1	1	1	3	2	3	2	2	2
1	2	17	5	4	3	2	2	0	1	1	1	3	3	3	2	2	2
1	2	17	3	3	2	0	0	0	1	1	1	3	3	3	2	2	2
1	2	17	5	4	3	3	3	3	1	1	1	3	3	3	2	2	2
2	1	17	7	6	5	5	4	3	2	1	1	3	2	2	2	2	2
2	1	17	3	3	3	2	1	1	2	1	1	3	2	2	2	2	2
2	1	17	5	3	3	1	2	1	2	1	1	3	2	2	2	2	2
2	1	16	4	3	3	4	4	4	2	1	1	3	2	2	2	2	2
2	1	16	3	3	3	5	3	3	2	1	1	3	2	2	2	2	2
2	1	16	7	4	3	3	1	1	2	1	1	3	1	1	2	1	1
2	1	15	6	3	3	2	2	2	2	1	1	3	1	1	2	1	1
2	1	15	3	2	2	2	1	1	2	1	1	3	1	1	2	1	1
2	1	15	4	3	3	3	3	3	2	1	1	3	1	1	2	1	1
2	1	14	4	3	3	3	3	3	1	1	1	4	1	1	3	1	1
2	1	14	3	2	2	2	2	2	1	1	1	4	1	1	3	1	1
2	1	14	3	3	3	2	2	2	1	1	1	4	1	1	3	1	1
2	1	13	5	3	3	3	3	3	2	0	0	3	1	1	2	1	1
2	1	13	2	2	2	3	3	2	2	0	0	3	1	1	2	1	1
2	1	13	3	3	3	2	2	2	2	0	0	3	1	1	2	1	1
2	1	12	3	3	3	1	1	1	1	0	0	2	1	1	2	1	1
2	1	12	3	2	2	1	1	1	1	0	0	2	1	1	2	1	1
2	1	12	3	3	3	2	1	1	1	0	0	2	1	1	2	1	1
2	1	11	3	3	3	3	3	3	1	0	0	2	0	0	2	0	0
2	1	11	3	2	2	3	3	3	1	0	0	2	0	0	2	0	0
2	1	11	3	3	3	2	2	2	1	0	0	2	0	0	2	0	0
2	2	21	3	3	3	2	2	2	1	0	0	2	0	0	2	0	0
2	2	21	2	1	1	2	2	2	1	0	0	2	0	0	2	0	0
2	2	21	3	3	3	2	2	2	1	0	0	2	0	0	2	0	0
2	2	22	3	3	3	2	2	2	1	0	0	2	0	0	2	0	0
2	2	22	2	1	1	2	2	2	1	0	0	2	0	0	2	0	0
2	2	22	3	2	2	2	2	2	1	0	0	2	0	0	2	0	0
2	2	23	3	3	3	2	2	2	1	1	1	2	1	1	2	1	1
2	2	23	3	2	2	2	2	2	1	1	1	2	1	1	2	1	1
2	2	23	3	3	3	2	2	2	1	1	1	2	1	1	2	1	1
2	2	24	3	3	3	2	2	2	1	1	1	2	1	1	2	1	1
2	2	24	3	2	2	2	2	2	1	1	1	2	1	1	2	1	1
2	2	24	4	3	3	2	2	2	1	1	1	2	1	1	2	1	1
2	2	25	5	3	3	3	3	2	2	1	1	2	1	1	2	1	1
2	2	25	3	3	2	3	3	3	2	1	1	2	1	1	2	1	1
2	2	25	3	3	3	3	3	3	2	1	1	2	1	1	2	1	1
2	2	27	4	4	3	2	1	1	2	1	1	3	2	2	2	2	2
2	2	27	3	3	3	2	2	2	2	1	1	3	2	2	2	2	2
2	2	27	5	4	3	3	2	2	2	1	1	3	2	2	2	2	2
2	2	27	6	4	3	4	4	3	3	1	1	4	3	2	3	2	2
2	2	27	3	3	3	2	2	2	3	1	1	4	3	2	3	2	2
2	2	27	5	3	3	3	3	2	3	1	1	4	3	2	3	2	2
2	2	25	4	3	3	1	2	1	2	1	1	4	2	2	3	2	2
2	2	25	3	2	2	1	1	1	2	1	1	4	2	2	3	2	2
2	2	25	5	3	3	2	2	2	2	1	1	4	2	2	3	2	2
2	2	24	3	3	3	2	2	2	2	1	1	4	2	2	3	2	2
2	2	24	3	2	2	1	1	1	2	1	1	4	2	2	3	2	2
2	2	24	3	3	3	1	1	1	2	1	1	4	2	2	3	2	2
2	2	23	3	3	3	1	2	1	2	0	0	4	1	1	3	1	1
2	2	23	3	2	2	1	2	1	2	0	0	4	1	1	3	1	1
2	2	23	3	3	3	1	1	1	2	0	0	4	1	1	3	1	1
2	2	22	3	2	2	1	1	1	1	0	0	2	1	1	2	1	1
2	2	22	2	2	2	1	1	1	1	0	0	2	1	1	2	1	1
2	2	22	3	2	2	1	1	1	1	0	0	2	1	1	2	1	1
2	2	21	3	2	2	1	1	1	1	0	0	2	1	1	2	1	1
2	2	21	2	2	2	1	1	1	1	0	0	2	1	1	2	1	1
2	2	21	3	2	2	1	1	1	1	0	0	2	1	1	2	1	1
2	1	11	3	2	2	1	1	1	2	0	0	2	2	2	2	2	2
2	1	11	2	2	2	0	0	0	2	0	0	2	2	2	2	2	2
2	1	11	3	2	2	1	2	1	2	0	0	2	2	2	2	2	2
2	1	12	3	3	3	1	1	1	2	1	1	1	1	1	1	1	1
2	1	12	3	2	2	1	0	0	2	1	1	1	1	1	1	1	1
2	1	12	3	3	3	1	0	0	2	1	1	1	1	1	1	1	1
2	1	13	3	3	3	1	1	1	2	0	0	2	1	1	2	1	1
2	1	13	3	2	2	1	0	0	2	0	0	2	1	1	2	1	1
2	1	13	4	3	3	1	1	1	2	0	0	2	1	1	2	1	1
2	1	14	4	3	3	2	1	1	2	1	1	2	1	1	2	1	1
2	1	14	3	2	2	1	0	0	2	1	1	2	1	1	2	1	1
2	1	14	5	3	3	2	2	2	2	1	1	2	1	1	2	1	1
2	1	15	4	3	3	2	2	2	2	1	1	2	1	1	2	1	1
2	1	15	3	3	3	2	1	1	2	1	1	2	1	1	2	1	1
2	1	15	5	3	3	3	3	3	2	1	1	2	1	1	2	1	1
2	1	16	5	3	3	3	3	3	2	2	2	4	2	2	3	2	2
2	1	16	3	3	3	1	1	1	2	2	2	4	2	2	3	2	2
2	1	16	5	3	3	2	2	2	2	2	2	4	2	2	3	2	2
2	1	17	4	3	3	3	2	2	3	2	2	3	2	2	2	2	2
2	1	17	3	3	3	2	1	1	3	2	2	3	2	2	2	2	2
2	1	17	9	9	7	5	5	4	3	2	2	3	2	2	2	2	2
3	1	17	7	5	4	6	6	5	2	2	2	4	2	2	3	2	2
3	1	17	5	4	3	7	7	6	2	2	2	4	2	2	3	2	2
3	1	17	6	4	4	5	5	5	2	2	2	4	2	2	3	2	2
3	1	16	6	4	4	5	5	6	2	1	1	4	2	1	3	2	1
3	1	16	4	3	3	6	6	6	2	1	1	4	2	1	3	2	1
3	1	16	4	4	4	5	5	5	2	1	1	4	2	1	3	2	1
3	1	15	4	4	3	5	5	4	2	1	1	4	2	1	3	2	1
3	1	15	3	3	3	3	3	3	2	1	1	4	2	1	3	2	1
3	1	15	3	3	3	3	3	3	2	1	1	4	2	1	3	2	1
3	1	14	3	3	3	3	3	3	2	1	1	4	3	3	3	2	2
3	1	14	3	3	3	4	4	4	2	1	1	4	3	3	3	2	2
3	1	14	5	5	4	5	5	4	2	1	1	4	3	3	3	2	2
3	1	13	7	5	4	5	5	4	2	0	0	3	2	2	2	2	2
3	1	13	3	2	3	2	2	3	2	0	0	3	2	2	2	2	2
3	1	13	3	3	3	3	3	3	2	0	0	3	2	2	2	2	2
3	1	12	4	3	3	4	3	3	2	2	2	4	3	2	3	2	2
3	1	12	3	3	3	3	3	3	2	2	2	4	3	2	3	2	2
3	1	12	5	4	3	4	4	3	2	2	2	4	3	2	3	2	2
3	1	11	4	3	3	4	4	4	2	0	1	3	2	2	2	2	2
3	1	11	3	3	3	3	3	3	2	0	1	3	2	2	2	2	2
3	1	11	3	3	3	4	4	4	2	0	1	3	2	2	2	2	2
3	2	21	3	3	3	5	5	5	2	0	0	2	1	2	2	1	2
3	2	21	3	2	3	2	2	3	2	0	0	2	1	2	2	1	2
3	2	21	3	3	3	4	4	4	2	0	0	2	1	2	2	1	2
3	2	22	4	3	3	3	3	3	2	0	0	3	1	1	2	1	1
3	2	22	3	3	3	3	3	3	2	0	0	3	1	1	2	1	1
3	2	22	5	3	3	3	3	3	2	0	0	3	1	1	2	1	1
3	2	23	5	3	3	3	3	3	2	0	0	2	2	2	2	2	2
3	2	23	3	3	2	3	3	2	2	0	0	2	2	2	2	2	2
3	2	23	4	3	3	3	3	3	2	0	0	2	2	2	2	2	2
3	2	24	6	3	3	4	3	3	2	1	1	4	2	1	3	2	1
3	2	24	3	3	2	3	3	2	2	1	1	4	2	1	3	2	1
3	2	24	7	5	4	5	3	5	2	1	1	4	2	1	3	2	1
3	2	25	6	4	4	4	3	4	2	1	1	4	2	2	3	2	2
3	2	25	3	3	3	3	3	3	2	1	1	4	2	2	3	2	2
3	2	25	5	5	4	6	6	4	2	1	1	4	2	2	3	2	2
3	2	26	8	6	5	6	6	5	2	1	1	4	2	2	3	2	2
3	2	26	3	3	3	5	5	5	2	1	1	4	2	2	3	2	2
3	2	26	7	5	4	5	5	4	2	1	1	4	2	2	3	2	2
3	2	27	7	5	4	6	6	5	3	2	2	4	3	2	3	2	2
3	2	27	5	5	3	6	6	4	3	2	2	4	3	2	3	2	2
3	2	27	7	7	7	8	8	8	3	2	2	4	3	2	3	2	2
3	2	27	6	7	6	7	7	8	2	2	2	4	4	3	3	3	2
3	2	27	3	3	3	5	5	6	2	2	2	4	4	3	3	3	2
3	2	27	4	4	4	6	6	6	2	2	2	4	4	3	3	3	2
3	2	26	4	4	3	6	6	5	2	2	2	4	3	3	3	2	2
3	2	26	3	3	3	6	6	6	2	2	2	4	3	3	3	2	2
3	2	26	5	4	4	6	6	5	2	2	2	4	3	3	3	2	2
3	2	25	5	4	3	6	6	5	2	2	2	4	2	3	3	2	2
3	2	25	4	3	3	4	4	5	2	2	2	4	2	3	3	2	2
3	2	25	5	3	3	3	3	3	2	2	2	4	2	3	3	2	2
3	2	24	5	4	4	6	6	6	2	1	1	4	3	2	3	2	2
3	2	24	4	3	3	4	4	4	2	1	1	4	3	2	3	2	2
3	2	24	4	5	3	5	5	3	2	1	1	4	3	2	3	2	2
3	2	23	5	4	3	4	4	3	2	1	1	4	2	2	3	2	2
3	2	23	4	3	3	3	3	3	2	1	1	4	2	2	3	2	2
3	2	23	7	4	3	4	4	3	2	1	1	4	2	2	3	2	2
3	2	22	6	3	3	4	3	3	2	0	0	4	2	2	3	2	2
3	2	22	4	3	2	3	3	2	2	0	0	4	2	2	3	2	2
3	2	22	5	3	3	4	4	3	2	0	0	4	2	2	3	2	2
3	2	21	6	3	3	4	4	4	2	0	0	3	2	1	2	2	1
3	2	21	4	3	2	3	3	3	2	0	0	3	2	1	2	2	1
3	2	21	4	3	3	4	4	4	2	0	0	3	2	1	2	2	1
3	1	11	4	3	3	4	4	4	2	1	0	3	2	1	2	2	1
3	1	11	5	3	3	3	3	3	2	1	0	3	2	1	2	2	1
3	1	11	7	4	3	4	4	3	2	1	0	3	2	1	2	2	1
3	1	12	4	3	3	3	3	3	2	1	0	4	2	1	3	2	1
3	1	12	3	3	2	3	3	2	2	1	0	4	2	1	3	2	1
3	1	12	5	3	3	2	3	3	2	1	0	4	2	1	3	2	1
3	1	13	4	4	3	4	4	3	2	1	0	4	2	1	3	2	1
3	1	13	3	3	3	3	3	3	2	1	0	4	2	1	3	2	1
3	1	13	7	4	3	4	4	3	2	1	0	4	2	1	3	2	1
3	1	14	7	5	4	6	6	4	2	1	0	4	2	2	3	2	2
3	1	14	3	3	3	3	3	4	2	1	0	4	2	2	3	2	2
3	1	14	4	3	3	3	3	3	2	1	0	4	2	2	3	2	2
3	1	15	4	3	3	3	3	3	2	1	1	4	2	2	3	2	2
3	1	15	3	3	3	3	3	4	2	1	1	4	2	2	3	2	2
3	1	15	4	4	3	5	5	3	2	1	1	4	2	2	3	2	2
3	1	16	5	4	3	4	4	3	2	2	2	3	3	2	2	2	2
3	1	16	3	3	3	5	5	5	2	2	2	3	3	2	2	2	2
3	1	16	5	5	4	5	5	4	2	2	2	3	3	2	2	2	2
3	1	17	5	4	4	4	4	4	2	2	2	3	3	2	2	2	2
3	1	17	3	3	3	5	5	5	2	2	2	3	3	2	2	2	2
3	1	17	6	5	5	5	5	5	2	2	2	3	3	2	2	2	2
4	1	17	6	6	6	6	6	6	3	2	1	4	3	3	3	2	2
4	1	17	7	6	5	7	6	5	3	2	1	4	3	3	3	2	2
4	1	17	7	6	7	7	6	7	3	2	1	4	3	3	3	2	2
4	1	16	7	6	5	7	6	6	3	1	1	4	2	2	3	2	2
4	1	16	4	3	3	5	4	3	3	1	1	4	2	2	3	2	2
4	1	16	5	4	4	5	4	5	3	1	1	4	2	2	3	2	2
4	1	15	5	3	3	5	3	3	2	1	1	3	2	1	2	2	1
4	1	15	3	3	3	3	3	3	2	1	1	3	2	1	2	2	1
4	1	15	5	3	4	5	3	4	2	1	1	3	2	1	2	2	1
4	1	14	5	3	3	5	3	4	2	1	1	3	2	2	2	2	2
4	1	14	3	2	3	3	2	3	2	1	1	3	2	2	2	2	2
4	1	14	5	3	3	5	3	3	2	1	1	3	2	2	2	2	2
4	1	13	4	3	3	5	4	3	2	1	0	3	1	1	2	1	1
4	1	13	3	2	3	3	2	3	2	1	1	3	1	1	2	1	1
4	1	13	5	3	3	6	4	3	2	1	1	3	1	1	2	1	1
4	1	12	4	3	3	4	3	3	1	1	1	2	1	1	2	1	1
4	1	12	3	2	3	3	2	3	1	1	1	2	1	1	2	1	1
4	1	12	4	5	4	4	5	4	1	1	1	2	1	1	2	1	1
4	1	11	4	3	3	5	4	3	1	1	1	2	1	1	2	1	1
4	1	11	3	3	3	3	3	3	1	1	1	2	1	1	2	1	1
4	1	11	4	3	3	4	3	3	1	1	1	2	1	1	2	1	1
4	2	21	5	4	4	5	4	4	1	0	0	2	1	1	2	1	1
4	2	21	3	3	3	3	2	3	1	0	0	2	1	1	2	1	1
4	2	21	3	3	3	3	3	3	1	0	0	2	1	1	2	1	1
4	2	22	5	3	3	5	3	3	1	0	0	2	2	3	2	2	2
4	2	22	5	5	5	5	5	5	1	0	0	2	2	3	2	2	2
4	2	22	4	5	4	4	5	4	1	0	0	2	2	3	2	2	2
4	2	23	5	5	5	5	5	5	1	0	0	2	1	2	2	1	2
4	2	23	3	3	2	3	3	2	1	0	0	2	1	2	2	1	2
4	2	23	3	3	3	3	3	4	1	0	0	2	1	2	2	1	2
4	2	24	5	3	3	5	3	3	2	1	1	2	1	2	2	1	2
4	2	24	3	3	3	3	3	3	2	1	1	2	1	2	2	1	2
4	2	24	7	4	3	8	5	3	2	1	1	2	1	2	2	1	2
4	2	25	7	4	3	7	4	3	2	1	1	2	2	1	2	2	1
4	2	25	3	3	3	3	3	3	2	1	1	2	2	1	2	2	1
4	2	25	6	4	3	7	5	3	2	1	1	2	2	1	2	2	1
4	2	26	5	4	4	5	4	4	2	1	1	3	2	2	2	2	2
4	2	26	5	3	3	5	3	3	2	1	1	3	2	2	2	2	2
4	2	26	7	7	6	7	7	6	2	1	1	3	2	2	2	2	2
4	2	26	7	6	5	7	6	6	2	1	2	4	2	3	3	2	2
4	2	26	4	3	3	4	3	5	2	1	2	4	2	3	3	2	2
4	2	26	7	5	4	7	5	5	2	1	2	4	2	3	3	2	2
4	2	25	6	5	5	6	5	5	2	1	1	4	2	3	3	2	2
4	2	25	5	4	3	5	4	4	2	1	1	4	2	3	3	2	2
4	2	25	5	5	4	5	5	4	2	1	1	4	2	3	3	2	2
4	2	24	6	5	4	6	5	5	2	1	1	4	2	3	3	2	2
4	2	24	3	3	3	3	3	4	2	1	1	4	2	3	3	2	2
4	2	24	4	4	4	4	4	4	2	1	1	4	2	3	3	2	2
4	2	23	3	3	3	3	3	3	2	0	1	3	2	2	2	2	2
4	2	23	3	3	3	3	3	3	2	0	1	3	2	2	2	2	2
4	2	23	4	3	3	4	3	3	2	0	1	3	2	2	2	2	2
4	2	22	3	3	3	3	3	3	2	0	0	3	2	1	2	2	1
4	2	22	3	2	2	3	2	2	2	0	0	3	2	1	2	2	1
4	2	22	4	3	3	4	3	3	2	0	0	3	2	1	2	2	1
4	2	21	3	3	3	4	4	3	1	0	0	3	2	1	2	2	1
4	2	21	3	2	2	3	2	2	1	0	0	3	2	1	2	2	1
4	2	21	3	3	3	3	3	3	1	0	0	3	2	1	2	2	1
4	1	11	3	3	2	3	3	2	1	0	0	2	1	1	2	1	1
4	1	11	2	2	2	2	2	2	1	0	0	2	1	1	2	1	1
4	1	11	3	3	2	4	4	2	1	0	0	2	1	1	2	1	1
4	1	12	4	4	3	4	4	3	1	0	0	2	1	1	2	1	1
4	1	12	3	2	2	3	2	2	1	0	0	2	1	1	2	1	1
4	1	12	4	3	3	5	4	3	1	0	0	2	1	1	2	1	1
4	1	13	4	3	3	4	3	3	1	0	0	2	1	1	2	1	1
4	1	13	3	3	2	3	3	2	1	0	0	2	1	1	2	1	1
4	1	13	4	3	3	4	3	3	1	0	0	2	1	1	2	1	1
4	1	14	5	4	3	5	4	4	2	1	1	3	3	1	2	2	1
4	1	14	4	3	3	4	3	3	2	1	1	3	3	1	2	2	1
4	1	14	4	4	3	4	4	3	2	1	1	3	3	1	2	2	1
4	1	15	5	4	3	5	4	3	2	1	1	2	2	2	2	2	2
4	1	15	3	3	3	3	3	3	2	1	1	2	2	2	2	2	2
4	1	15	5	4	3	6	5	3	2	1	1	2	2	2	2	2	2
4	1	16	5	4	5	6	5	5	2	1	0	4	3	2	3	2	2
4	1	16	3	3	3	3	3	3	2	1	0	4	3	2	3	2	2
4	1	16	6	5	4	6	5	4	2	1	0	4	3	2	3	2	2
4	1	17	6	5	4	6	5	4	2	2	1	4	4	2	3	3	2
4	1	17	4	3	3	4	3	3	2	2	1	4	4	2	3	3	2
4	1	17	7	5	4	7	5	4	2	2	1	4	4	2	3	3	2
5	2	17	6	6	6	7	7	7	2	2	0	4	2	2	3	2	2
5	2	17	4	3	3	6	5	5	2	2	0	4	2	2	3	2	2
5	2	17	7	5	5	7	6	6	2	2	0	4	2	2	3	2	2
5	2	16	5	4	3	5	4	3	2	1	1	3	2	2	2	2	2
5	2	16	3	3	2	3	3	2	2	1	1	3	2	2	2	2	2
5	2	16	4	3	3	4	3	3	2	1	1	3	2	2	2	2	2
5	2	15	4	4	3	4	4	3	2	1	1	3	2	2	2	2	2
5	2	15	3	3	2	4	4	3	2	1	1	3	2	2	2	2	2
5	2	15	3	3	2	3	3	2	2	1	1	3	2	2	2	2	2
5	2	14	3	3	3	3	3	2	1	1	0	4	2	2	3	2	2
5	2	14	3	3	2	3	3	2	1	1	0	4	2	2	3	2	2
5	2	14	6	4	3	6	4	3	1	1	0	4	2	2	3	2	2
5	2	13	3	3	2	4	4	2	1	0	0	4	2	1	3	2	1
5	2	13	2	2	1	2	2	2	1	0	0	4	2	1	3	2	1
5	2	13	3	3	2	4	4	2	1	0	0	4	2	1	3	2	1
5	2	12	5	5	3	6	6	3	1	0	0	3	3	1	2	2	1
5	2	12	2	2	2	2	2	3	1	0	0	3	3	1	2	2	1
5	2	12	3	3	2	5	5	4	1	0	0	3	3	1	2	2	1
5	2	11	7	7	5	9	9	7	1	0	0	3	3	1	2	2	1
5	2	11	3	2	3	3	3	3	1	0	0	3	3	1	2	2	1
5	2	11	3	3	3	3	3	4	1	0	0	3	3	1	2	2	1
5	1	21	3	3	3	3	3	3	1	0	0	2	1	0	2	1	0
5	1	21	3	2	3	2	2	2	1	0	0	2	1	0	2	1	0
5	1	21	3	3	3	3	3	3	1	0	0	2	1	0	2	1	0
5	1	22	3	3	3	3	3	3	1	0	0	3	1	0	2	1	0
5	1	22	3	3	2	3	3	2	1	0	0	3	1	0	2	1	0
5	1	22	5	5	2	7	6	5	1	0	0	3	1	0	2	1	0
5	1	23	5	5	3	6	6	5	2	1	1	3	3	2	2	2	2
5	1	23	3	2	2	3	2	2	2	1	1	3	3	2	2	2	2
5	1	23	9	9	7	10	10	8	2	1	1	3	3	2	2	2	2
5	1	25	7	6	4	8	7	6	1	1	1	3	3	2	2	2	2
5	1	25	3	3	2	3	3	3	1	1	1	3	3	2	2	2	2
5	1	25	8	8	5	9	9	8	1	1	1	3	3	2	2	2	2
5	1	26	5	5	4	6	6	5	2	1	1	4	2	2	3	2	2
5	1	26	3	3	3	5	5	5	2	1	1	4	2	2	3	2	2
5	1	26	10	10	8	12	12	10	2	1	1	4	2	2	3	2	2
5	1	27	5	5	4	6	6	4	2	1	1	4	4	2	3	3	2
5	1	27	7	6	7	8	7	7	2	1	1	4	4	2	3	3	2
5	1	27	4	4	5	4	4	5	2	1	1	4	4	2	3	3	2
5	1	27	7	7	7	8	8	7	3	2	1	4	4	2	3	3	2
5	1	27	4	3	3	4	3	3	3	2	1	4	4	2	3	3	2
5	1	27	7	7	8	8	8	8	3	2	1	4	4	2	3	3	2
5	1	26	10	10	10	10	10	10	2	1	1	4	4	3	3	3	2
5	1	26	3	3	3	4	4	4	2	1	1	4	4	3	3	3	2
5	1	26	6	5	4	6	5	4	2	1	1	4	4	3	3	3	2
5	1	25	7	7	6	9	9	8	2	1	1	4	4	2	3	3	2
5	1	25	7	7	5	8	8	6	2	1	1	4	4	2	3	3	2
5	1	25	5	5	3	5	5	4	2	1	1	4	4	2	3	3	2
5	1	23	8	8	7	8	8	7	2	1	1	4	3	2	3	2	2
5	1	23	7	6	3	7	6	3	2	1	1	4	3	2	3	2	2
5	1	23	6	6	4	6	6	4	2	1	1	4	3	2	3	2	2
5	1	22	5	4	3	5	4	4	1	0	1	3	2	1	2	2	1
5	1	22	3	3	2	3	3	2	1	0	1	3	2	1	2	2	1
5	1	22	3	3	2	3	3	2	1	0	1	3	2	1	2	2	1
5	1	21	3	3	3	3	3	3	1	0	0	2	1	0	2	1	0
5	1	21	3	2	2	2	2	2	1	0	0	2	1	0	2	1	0
5	1	21	3	3	3	3	3	3	1	0	0	2	1	0	2	1	0
5	2	11	3	3	3	3	3	3	1	0	1	2	3	1	2	2	1
5	2	11	3	3	3	3	3	3	1	0	1	2	3	1	2	2	1
5	2	11	7	7	4	8	8	5	1	0	1	2	3	1	2	2	1
5	2	12	4	3	3	5	5	4	1	0	1	3	3	1	2	2	1
5	2	12	5	5	2	5	5	3	1	0	1	3	3	1	2	2	1
5	2	12	6	6	4	7	7	6	1	0	1	3	3	1	2	2	1
5	2	13	4	4	3	4	4	4	2	0	1	3	2	2	2	2	2
5	2	13	3	3	2	3	3	4	2	0	1	3	2	2	2	2	2
5	2	13	4	3	3	3	3	4	2	0	1	3	2	2	2	2	2
5	2	14	7	7	5	7	7	6	1	0	1	2	2	2	2	2	2
5	2	14	3	3	2	3	3	2	1	0	1	2	2	2	2	2	2
5	2	14	3	3	3	3	3	3	1	0	1	2	2	2	2	2	2
5	2	15	3	3	3	3	3	3	2	1	1	2	2	2	2	2	2
5	2	15	4	3	3	3	3	3	2	1	1	2	2	2	2	2	2
5	2	15	7	7	6	7	7	6	2	1	1	2	2	2	2	2	2
5	2	16	7	7	7	8	8	8	3	2	2	4	3	3	3	2	2
5	2	16	3	3	3	5	5	4	3	2	2	4	3	3	3	2	2
5	2	16	6	6	7	7	7	7	3	2	2	4	3	3	3	2	2
5	2	17	7	7	6	7	7	6	2	1	1	4	2	2	3	2	2
5	2	17	3	3	3	3	3	3	2	1	1	4	2	2	3	2	2
5	2	17	6	6	6	7	7	6	2	1	1	4	2	2	3	2	2
6	1	17	7	5	4	7	5	2	3	2	2	3	2	2	2	2	2
6	1	17	4	4	3	4	4	2	3	2	2	3	2	2	2	2	2
6	1	17	5	4	3	5	4	1	3	2	2	3	2	2	2	2	2
6	1	16	6	4	3	6	4	2	2	1	1	4	2	2	3	2	2
6	1	16	4	3	2	5	4	2	2	1	1	4	2	2	3	2	2
6	1	16	4	4	2	4	4	0	2	1	1	4	2	2	3	2	2
6	1	15	3	3	2	4	4	0	2	1	1	3	1	1	2	1	1
6	1	15	3	3	1	3	3	0	2	1	1	3	1	1	2	1	1
6	1	15	5	3	2	6	4	0	2	1	0	3	1	1	2	1	1
6	1	14	4	3	2	5	4	0	2	1	1	3	2	1	2	2	1
6	1	14	3	3	2	3	3	1	2	1	1	3	2	1	2	2	1
6	1	14	5	3	3	5	3	0	2	1	1	3	2	1	2	2	1
6	1	13	4	3	2	4	3	0	1	1	0	2	1	1	2	1	1
6	1	13	2	1	1	2	1	0	1	1	0	2	1	1	2	1	1
6	1	13	3	2	2	4	3	0	1	1	0	2	1	1	2	1	1
6	1	12	4	3	3	5	4	0	2	1	1	2	1	1	2	1	1
6	1	12	3	2	1	3	2	0	2	1	1	2	1	1	2	1	1
6	1	12	4	3	3	5	4	0	2	1	1	2	1	1	2	1	1
6	1	11	3	3	1	4	4	0	1	1	1	2	2	1	2	2	1
6	1	11	3	2	1	3	2	0	1	1	1	2	2	1	2	2	1
6	1	11	5	3	2	5	3	0	1	1	1	2	2	1	2	2	1
6	2	21	5	3	2	5	3	0	1	0	1	3	2	1	2	2	1
6	2	21	2	2	1	2	2	0	1	0	1	3	2	1	2	2	1
6	2	21	3	3	3	4	4	0	1	0	1	3	2	1	2	2	1
6	2	22	3	3	2	3	3	0	2	0	1	3	2	1	2	2	1
6	2	22	3	1	1	3	1	0	2	0	1	3	2	1	2	2	1
6	2	22	4	2	3	4	2	0	2	0	1	3	2	1	2	2	1
6	2	23	4	2	2	4	2	0	2	0	1	2	2	1	2	2	1
6	2	23	2	1	2	2	1	0	2	0	1	2	2	1	2	2	1
6	2	23	4	2	3	4	2	0	2	0	1	2	2	1	2	2	1
6	2	24	4	3	3	4	3	0	2	1	0	2	1	1	2	1	1
6	2	24	2	2	2	2	2	0	2	1	0	2	1	1	2	1	1
6	2	24	4	3	2	4	3	0	2	1	0	2	1	1	2	1	1
6	2	25	5	3	3	6	4	0	2	0	0	3	2	1	2	2	1
6	2	25	3	2	1	3	2	0	2	0	0	3	2	1	2	2	1
6	2	25	5	3	2	5	3	0	2	0	0	3	2	1	2	2	1
6	2	26	5	4	3	5	4	2	2	1	0	3	2	2	2	2	2
6	2	26	3	3	3	3	3	2	2	1	0	3	2	2	2	2	2
6	2	26	5	6	4	4	6	3	2	1	0	3	2	2	2	2	2
6	2	27	5	3	3	5	3	1	2	1	1	4	2	2	3	2	2
6	2	27	3	4	3	3	4	1	2	1	1	4	2	2	3	2	2
6	2	27	7	4	3	7	4	1	2	1	1	4	2	2	3	2	2
6	2	27	5	4	4	5	4	1	2	1	0	4	3	2	3	2	2
6	2	27	4	4	3	4	4	1	2	1	0	4	3	2	3	2	2
6	2	27	7	3	3	7	3	1	2	1	0	4	3	2	3	2	2
6	2	26	9	4	3	9	4	1	2	1	1	4	3	2	3	2	2
6	2	26	5	3	3	7	5	2	2	1	1	4	3	2	3	2	2
6	2	26	5	4	3	5	4	1	2	1	1	4	3	2	3	2	2
6	2	25	5	3	2	5	3	0	2	1	0	3	3	2	2	2	2
6	2	25	3	3	1	4	4	0	2	1	0	3	3	2	2	2	2
6	2	25	6	3	3	6	3	1	2	1	0	3	3	2	2	2	2
6	2	24	4	3	3	5	4	1	1	1	0	3	2	2	2	2	2
6	2	24	3	4	4	3	4	5	1	1	0	3	2	2	2	2	2
6	2	24	4	5	4	4	5	2	1	1	0	3	2	2	2	2	2
6	2	23	4	4	3	4	4	1	1	0	0	3	2	1	2	2	1
6	2	23	3	3	3	3	3	2	1	0	0	3	2	1	2	2	1
6	2	23	7	3	3	7	3	1	1	0	0	3	2	1	2	2	1
6	2	22	4	3	3	4	3	1	1	0	1	2	2	1	2	2	1
6	2	22	3	2	3	3	2	2	1	0	1	2	2	1	2	2	1
6	2	22	3	3	2	3	3	0	1	0	1	2	2	1	2	2	1
6	2	21	5	3	2	6	4	0	1	0	0	3	1	2	2	1	2
6	2	21	3	3	2	3	3	1	1	0	0	3	1	2	2	1	2
6	2	21	4	3	3	5	4	1	1	0	0	3	1	2	2	1	2
6	1	11	5	3	3	5	3	1	1	0	1	2	2	2	2	2	2
6	1	11	4	2	2	4	2	1	1	0	1	2	2	2	2	2	2
6	1	11	5	3	3	5	3	1	1	0	1	2	2	2	2	2	2
6	1	12	5	3	3	5	3	1	1	0	1	3	2	1	2	2	1
6	1	12	3	2	3	3	2	2	1	0	1	3	2	1	2	2	1
6	1	12	4	3	3	4	3	1	1	0	1	3	2	1	2	2	1
6	1	13	4	3	3	4	3	1	2	0	1	2	2	1	2	2	1
6	1	13	3	2	2	3	2	1	2	0	1	2	2	1	2	2	1
6	1	13	4	3	3	5	4	1	2	0	1	2	2	1	2	2	1
6	1	14	4	3	3	4	3	1	1	0	0	2	2	3	2	2	2
6	1	14	3	3	3	4	4	2	1	0	0	2	2	3	2	2	2
6	1	14	5	3	3	5	3	1	1	0	0	2	2	3	2	2	2
6	1	15	6	4	3	6	4	1	2	0	1	4	3	2	3	2	2
6	1	15	3	3	2	3	3	1	2	0	1	4	3	2	3	2	2
6	1	15	5	4	3	6	5	1	2	0	1	4	3	2	3	2	2
6	1	16	5	5	4	6	6	2	2	1	1	4	3	2	3	2	2
6	1	16	3	3	2	4	4	2	2	1	1	4	3	2	3	2	2
6	1	16	6	4	3	6	4	0	2	1	1	4	3	2	3	2	2
6	1	17	5	4	3	5	4	0	2	1	1	4	2	1	3	2	1
6	1	17	5	4	4	5	4	1	2	1	1	4	2	1	3	2	1
6	1	17	6	4	4	6	4	3	2	1	1	4	2	1	3	2	1
7	2	17	4	3	3	6	5	5	3	2	2	2	2	2	2	2	2
7	2	17	4	3	3	7	6	6	3	2	2	2	2	2	2	2	2
7	2	17	5	4	3	5	4	4	3	2	2	2	2	2	2	2	2
7	2	16	5	3	3	6	4	4	2	1	1	3	2	2	2	2	2
7	2	16	3	2	2	6	5	4	2	1	1	3	2	2	2	2	2
7	2	16	6	4	3	6	4	4	2	1	1	3	2	2	2	2	2
7	2	15	5	3	3	5	3	3	2	0	0	3	2	2	2	2	2
7	2	15	3	2	2	6	5	5	2	0	0	3	2	2	2	2	2
7	2	15	4	3	3	4	3	3	2	0	0	3	2	2	2	2	2
7	2	14	4	3	3	4	3	3	2	1	1	4	2	2	3	2	2
7	2	14	3	2	2	5	4	3	2	1	1	4	2	2	3	2	2
7	2	14	5	5	4	5	5	5	2	1	1	4	2	2	3	2	2
7	2	13	5	5	4	5	5	5	1	0	0	4	3	3	3	2	2
7	2	13	5	5	4	6	6	6	1	0	0	4	3	3	3	2	2
7	2	13	5	5	4	5	5	5	1	0	0	4	3	3	3	2	2
7	2	12	6	6	5	6	6	6	2	0	0	4	3	3	3	2	2
7	2	12	5	5	5	5	5	5	2	0	0	4	3	3	3	2	2
7	2	12	4	3	3	4	3	3	2	0	0	4	3	3	3	2	2
7	2	11	5	3	3	8	6	6	2	0	0	3	2	2	2	2	2
7	2	11	3	2	2	8	7	7	2	0	0	3	2	2	2	2	2
7	2	11	5	5	5	8	8	8	2	0	0	3	2	2	2	2	2
7	1	21	5	5	5	8	8	8	2	0	0	3	2	2	2	2	2
7	1	21	3	2	2	5	5	5	2	0	0	3	2	2	2	2	2
7	1	21	3	3	3	6	6	6	2	0	0	3	2	2	2	2	2
7	1	22	4	3	3	6	5	5	2	0	0	2	1	1	2	1	1
7	1	22	3	3	3	5	5	5	2	0	0	2	1	1	2	1	1
7	1	22	4	4	3	5	5	5	2	0	0	2	1	1	2	1	1
7	1	23	5	5	4	5	5	5	2	0	0	2	2	2	2	2	2
7	1	23	3	2	2	4	3	3	2	0	0	2	2	2	2	2	2
7	1	23	5	5	5	5	5	5	2	0	0	2	2	2	2	2	2
7	1	24	5	5	5	5	5	5	2	0	0	3	2	2	2	2	2
7	1	24	3	2	2	5	4	4	2	0	0	3	2	2	2	2	2
7	1	24	6	5	4	6	5	4	2	0	0	3	2	2	2	2	2
7	1	25	5	3	3	5	3	3	2	1	1	2	1	1	2	1	1
7	1	25	3	2	2	5	4	4	2	1	1	2	1	1	2	1	1
7	1	25	3	3	3	4	3	3	2	1	1	2	1	1	2	1	1
7	1	26	5	5	4	6	6	6	3	2	2	3	2	2	2	2	2
7	1	26	5	3	3	8	6	6	3	2	2	3	2	2	2	2	2
7	1	26	5	5	4	6	6	6	3	2	2	3	2	2	2	2	2
7	1	27	6	3	3	7	4	4	3	2	2	4	3	3	3	2	2
7	1	27	7	7	6	10	10	9	3	2	2	4	3	3	3	2	2
7	1	27	8	5	5	9	6	5	3	2	2	4	3	3	3	2	2
7	1	27	8	8	7	9	9	9	3	1	1	3	2	2	2	2	2
7	1	27	3	3	3	6	6	6	3	1	1	3	2	2	2	2	2
7	1	27	8	8	7	9	9	9	3	1	1	3	2	2	2	2	2
7	1	26	7	4	4	8	5	5	3	1	1	3	3	3	2	2	2
7	1	26	3	3	3	5	5	5	3	1	1	3	3	3	2	2	2
7	1	26	7	7	7	8	8	8	3	1	1	3	3	3	2	2	2
7	1	25	4	4	3	6	4	4	2	0	0	4	3	3	3	2	2
7	1	25	3	5	3	6	8	6	2	0	0	4	3	3	3	2	2
7	1	25	6	5	4	6	5	5	2	0	0	4	3	3	3	2	2
7	1	24	5	5	5	7	7	7	2	0	0	4	2	2	3	2	2
7	1	24	5	3	3	7	5	5	2	0	0	4	2	2	3	2	2
7	1	24	7	6	5	8	7	7	2	0	0	4	2	2	3	2	2
7	1	23	5	5	5	5	5	5	2	0	0	4	3	3	3	2	2
7	1	23	3	3	3	6	6	6	2	0	0	4	3	3	3	2	2
7	1	23	4	4	4	5	4	4	2	0	0	4	3	3	3	2	2
7	1	22	5	4	3	5	4	4	2	1	1	4	3	3	3	2	2
7	1	22	3	3	3	5	5	5	2	1	1	4	3	3	3	2	2
7	1	22	4	3	3	5	3	3	2	1	1	4	3	3	3	2	2
7	1	21	5	5	5	8	5	5	1	0	0	4	2	2	3	2	2
7	1	21	3	5	4	7	8	7	1	0	0	4	2	2	3	2	2
7	1	21	5	5	5	5	5	5	1	0	0	4	2	2	3	2	2
7	2	11	7	5	4	10	8	8	1	0	0	4	2	2	3	2	2
7	2	11	5	3	3	8	6	6	1	0	0	4	2	2	3	2	2
7	2	11	5	3	3	8	6	6	1	0	0	4	2	2	3	2	2
7	2	12	5	3	3	5	3	3	2	1	1	4	3	3	3	2	2
7	2	12	3	3	3	5	3	3	2	1	1	4	3	3	3	2	2
7	2	12	5	5	5	5	5	5	2	1	1	4	3	3	3	2	2
7	2	13	5	4	4	7	6	6	2	1	1	4	2	2	3	2	2
7	2	13	5	3	3	8	6	6	2	1	1	4	2	2	3	2	2
7	2	13	5	4	4	6	4	4	2	1	1	4	2	2	3	2	2
7	2	14	4	5	4	5	5	5	2	1	1	4	2	2	3	2	2
7	2	14	3	3	3	5	5	5	2	1	1	4	2	2	3	2	2
7	2	14	5	3	3	5	3	3	2	1	1	4	2	2	3	2	2
7	2	15	5	4	4	4	4	4	2	0	0	3	2	2	2	2	2
7	2	15	3	3	3	5	5	5	2	0	0	3	2	2	2	2	2
7	2	15	4	4	4	4	4	4	2	0	0	3	2	2	2	2	2
7	2	16	5	4	4	5	4	4	3	1	1	3	2	2	2	2	2
7	2	16	3	3	3	6	6	6	3	1	1	3	2	2	2	2	2
7	2	16	4	4	4	4	4	4	3	1	1	3	2	2	2	2	2
7	2	17	6	5	4	6	5	5	3	1	1	4	2	2	3	2	2
7	2	17	4	3	3	4	5	5	3	1	1	4	2	2	3	2	2
7	2	17	5	5	5	5	5	5	3	1	1	4	2	2	3	2	2
8	2	17	5	4	2	7	6	3	2	1	1	2	2	1	2	2	1
8	2	17	3	3	1	5	5	2	2	1	1	2	2	1	2	2	1
8	2	17	6	3	2	4	3	2	2	1	1	2	2	1	2	2	1
8	2	16	5	3	2	5	5	4	2	1	1	3	2	1	2	2	1
8	2	16	6	5	4	9	8	6	2	1	1	3	2	1	2	2	1
8	2	16	7	3	2	6	5	3	2	1	1	3	2	1	2	2	1
8	2	15	7	5	2	9	7	4	1	0	0	3	2	2	2	2	2
8	2	15	3	3	1	5	5	3	1	0	0	3	2	2	2	2	2
8	2	15	5	5	3	7	7	5	1	0	0	3	2	2	2	2	2
8	2	13	3	3	2	6	6	5	1	0	1	3	1	1	2	1	1
8	2	13	3	1	1	7	5	5	1	0	1	3	1	1	2	1	1
8	2	13	4	3	2	6	6	5	1	0	1	3	1	1	2	1	1
8	2	12	4	3	2	5	3	3	1	1	1	3	1	2	2	1	2
8	2	12	3	2	2	3	2	2	1	1	1	3	1	2	2	1	2
8	2	12	4	3	2	4	3	4	1	1	1	3	1	2	2	1	2
8	2	11	4	3	2	6	5	5	0	0	0	2	1	1	2	1	1
8	2	11	3	2	1	5	4	3	0	0	0	2	1	1	2	1	1
8	2	11	3	3	2	5	5	4	0	0	0	2	1	1	2	1	1
8	1	21	3	2	2	5	4	4	0	0	0	2	1	1	2	1	1
8	1	21	3	2	1	5	4	3	0	0	0	2	1	1	2	1	1
8	1	21	6	2	2	8	4	4	0	0	0	2	1	1	2	1	1
8	1	22	6	2	2	8	4	5	1	0	0	3	1	1	2	1	1
8	1	22	3	2	1	5	4	3	1	0	0	3	1	1	2	1	1
8	1	22	3	2	2	5	4	4	1	0	0	3	1	1	2	1	1
8	1	23	4	3	2	4	3	4	1	0	0	3	2	1	2	2	1
8	1	23	3	1	1	6	4	3	1	0	0	3	2	1	2	2	1
8	1	23	5	3	3	8	6	6	1	0	0	3	2	1	2	2	1
8	1	25	5	3	3	8	6	5	1	0	2	3	1	1	2	1	1
8	1	25	3	2	1	6	5	3	1	0	2	3	1	1	2	1	1
8	1	25	6	4	3	9	7	4	1	0	2	3	1	1	2	1	1
8	1	26	7	6	5	10	9	5	2	1	1	3	2	2	2	2	2
8	1	26	4	3	1	7	6	3	2	1	1	3	2	2	2	2	2
8	1	26	5	5	3	7	7	4	2	1	1	3	2	2	2	2	2
8	1	27	6	4	2	7	4	3	2	1	1	3	2	2	2	2	2
8	1	27	4	3	1	6	5	2	2	1	1	3	2	2	2	2	2
8	1	27	5	5	3	5	5	3	2	1	1	3	2	2	2	2	2
8	1	27	5	5	3	7	7	3	2	1	1	3	2	2	2	2	2
8	1	27	4	3	3	7	6	6	2	1	1	3	2	2	2	2	2
8	1	27	5	3	2	7	5	5	2	1	1	3	2	2	2	2	2
8	1	26	5	3	2	7	5	3	2	2	1	3	3	2	2	2	2
8	1	26	3	3	3	6	6	6	2	2	1	3	3	2	2	2	2
8	1	26	7	4	3	9	6	5	2	2	1	3	3	2	2	2	2
8	1	25	7	4	3	8	5	4	1	0	1	3	2	2	2	2	2
8	1	25	4	3	3	6	5	4	1	0	1	3	2	2	2	2	2
8	1	25	5	3	3	6	4	4	1	0	1	3	2	2	2	2	2
8	1	23	5	3	3	8	6	5	1	0	0	3	1	2	2	1	2
8	1	23	4	3	2	8	7	5	1	0	0	3	1	2	2	1	2
8	1	23	3	3	1	6	6	3	1	0	0	3	1	2	2	1	2
8	1	22	3	3	2	5	3	2	1	0	0	3	2	2	2	2	2
8	1	22	4	3	2	6	3	2	1	0	0	3	2	2	2	2	2
8	1	22	6	3	2	8	5	3	1	0	0	3	2	2	2	2	2
8	1	21	7	4	2	10	7	5	1	0	1	3	1	1	2	1	1
8	1	21	5	4	2	9	8	5	1	0	1	3	1	1	2	1	1
8	1	21	5	3	3	9	6	6	1	0	1	3	1	1	2	1	1
8	2	11	5	3	3	9	6	5	1	1	1	3	2	1	2	2	1
8	2	11	5	3	3	9	7	4	1	1	1	3	2	1	2	2	1
8	2	11	5	3	4	8	6	5	1	1	1	3	2	1	2	2	1
8	2	12	5	3	3	7	5	5	1	1	1	3	1	1	2	1	1
8	2	12	3	3	1	3	3	1	1	1	1	3	1	1	2	1	1
8	2	12	6	3	3	7	4	4	1	1	1	3	1	1	2	1	1
8	2	13	5	3	4	8	6	7	1	1	0	3	2	1	2	2	1
8	2	13	4	4	3	7	7	6	1	1	0	3	2	1	2	2	1
8	2	13	5	4	3	5	7	6	1	1	0	3	2	1	2	2	1
8	2	15	5	4	4	8	7	7	1	1	0	3	2	2	2	2	2
8	2	15	4	4	4	8	8	7	1	1	0	3	2	2	2	2	2
8	2	15	5	4	4	9	8	6	1	1	0	3	2	2	2	2	2
8	2	16	7	6	5	10	9	7	1	0	0	3	3	3	2	2	2
8	2	16	3	3	3	6	6	3	1	0	0	3	3	3	2	2	2
8	2	16	5	4	3	7	6	3	1	0	0	3	3	3	2	2	2
8	2	17	5	3	3	7	5	6	2	1	0	3	2	3	2	2	2
8	2	17	3	3	2	5	5	5	2	1	0	3	2	3	2	2	2
8	2	17	7	7	3	7	7	5	2	1	0	3	2	3	2	2	2
9	2	17	4	5	3	4	5	4	3	2	2	4	2	2	3	2	2
9	2	17	4	3	3	5	4	4	3	2	2	4	2	2	3	2	2
9	2	17	5	5	3	5	5	4	3	2	2	4	2	2	3	2	2
9	2	16	5	5	3	5	5	5	2	1	1	4	2	2	3	2	2
9	2	16	3	3	3	5	5	5	2	1	1	4	2	2	3	2	2
9	2	16	7	5	4	7	5	4	2	1	1	4	2	2	3	2	2
9	2	15	6	3	3	7	4	3	2	1	0	4	1	1	3	1	1
9	2	15	3	2	2	3	2	3	2	1	0	4	1	1	3	1	1
9	2	15	6	3	3	6	3	3	2	1	0	4	1	1	3	1	1
9	2	14	4	4	3	4	4	3	2	0	0	4	2	1	3	2	1
9	2	14	2	3	2	2	3	3	2	0	0	4	2	1	3	2	1
9	2	14	5	3	3	5	3	3	2	0	0	4	2	1	3	2	1
9	2	13	3	3	3	3	3	3	2	0	1	4	1	0	3	1	0
9	2	13	2	3	2	2	3	2	2	0	1	4	1	0	3	1	0
9	2	13	6	3	3	6	3	4	2	0	1	4	1	0	3	1	0
9	2	11	4	3	3	4	3	3	1	0	0	4	0	0	3	0	0
9	2	11	2	3	2	2	3	2	1	0	0	4	0	0	3	0	0
9	2	11	4	3	3	4	3	3	1	0	0	4	0	0	3	0	0
9	1	21	4	3	3	4	3	3	1	0	0	4	1	1	3	1	1
9	1	21	2	3	2	2	3	2	1	0	0	4	1	1	3	1	1
9	1	21	6	5	4	6	5	5	1	0	0	4	1	1	3	1	1
9	1	22	6	5	4	6	5	5	2	0	0	4	2	1	3	2	1
9	1	22	2	2	3	2	2	3	2	0	0	4	2	1	3	2	1
9	1	22	6	5	5	6	5	5	2	0	0	4	2	1	3	2	1
9	1	23	7	3	3	7	3	3	2	0	0	4	2	2	3	2	2
9	1	23	2	2	2	2	2	2	2	0	0	4	2	2	3	2	2
9	1	23	6	3	3	6	3	3	2	0	0	4	2	2	3	2	2
9	1	24	6	3	3	7	4	3	2	0	0	4	2	1	3	2	1
9	1	24	2	3	2	2	3	2	2	0	0	4	2	1	3	2	1
9	1	24	6	3	3	6	3	3	2	0	0	4	2	1	3	2	1
9	1	25	6	3	4	6	3	4	2	1	0	4	2	1	3	2	1
9	1	25	2	3	3	2	3	4	2	1	0	4	2	1	3	2	1
9	1	25	6	4	3	7	5	3	2	1	0	4	2	1	3	2	1
9	1	26	8	5	5	9	6	6	3	1	1	4	2	2	3	2	2
9	1	26	3	3	3	4	4	5	3	1	1	4	2	2	3	2	2
9	1	26	7	4	3	7	4	4	3	1	1	4	2	2	3	2	2
9	1	27	8	6	5	8	6	5	3	1	1	4	2	2	3	2	2
9	1	27	5	4	5	5	4	5	3	1	1	4	2	2	3	2	2
9	1	27	5	5	5	5	5	5	3	1	1	4	2	2	3	2	2
9	1	27	4	4	4	4	4	4	3	2	1	4	2	2	3	2	2
9	1	27	3	3	3	3	3	3	3	2	1	4	2	2	3	2	2
9	1	27	6	5	4	7	6	4	3	2	1	4	2	2	3	2	2
9	1	26	7	7	6	7	7	7	3	1	1	4	3	2	3	2	2
9	1	26	3	3	3	4	4	5	3	1	1	4	3	2	3	2	2
9	1	26	6	5	4	6	5	5	3	1	1	4	3	2	3	2	2
9	1	25	4	3	3	4	3	4	2	1	1	4	3	2	3	2	2
9	1	25	3	3	3	3	3	4	2	1	1	4	3	2	3	2	2
9	1	25	5	4	4	5	4	4	2	1	1	4	3	2	3	2	2
9	1	24	5	4	4	6	5	4	2	0	0	4	1	2	3	1	2
9	1	24	2	3	2	2	3	2	2	0	0	4	1	2	3	1	2
9	1	24	6	5	4	6	5	4	2	0	0	4	1	2	3	1	2
9	1	23	6	5	3	6	5	3	2	0	0	4	3	2	3	2	2
9	1	23	5	3	2	5	3	2	2	0	0	4	3	2	3	2	2
9	1	23	7	4	3	7	4	3	2	0	0	4	3	2	3	2	2
9	1	22	7	3	3	7	3	3	1	0	1	4	4	2	3	3	2
9	1	22	3	3	3	3	3	3	1	0	1	4	4	2	3	3	2
9	1	22	6	5	3	6	5	3	1	0	1	4	4	2	3	3	2
9	1	21	6	5	3	6	5	3	2	0	0	4	4	1	3	3	1
9	1	21	2	2	2	4	4	4	2	0	0	4	4	1	3	3	1
9	1	21	5	3	3	5	3	3	2	0	0	4	4	1	3	3	1
9	2	11	4	3	3	4	3	3	1	0	0	4	1	1	3	1	1
9	2	11	2	2	2	2	2	2	1	0	0	4	1	1	3	1	1
9	2	11	6	3	2	6	3	2	1	0	0	4	1	1	3	1	1
9	2	13	5	3	3	5	3	3	1	1	1	4	1	1	3	1	1
9	2	13	2	3	2	2	3	2	1	1	1	4	1	1	3	1	1
9	2	13	4	3	3	4	3	3	1	1	1	4	1	1	3	1	1
9	2	14	5	4	3	5	4	3	2	0	0	4	2	2	3	2	2
9	2	14	2	3	3	2	3	3	2	0	0	4	2	2	3	2	2
9	2	14	5	3	3	6	4	3	2	0	0	4	2	2	3	2	2
9	2	15	5	4	3	5	4	3	2	1	0	4	2	2	3	2	2
9	2	15	2	3	3	2	3	3	2	1	0	4	2	2	3	2	2
9	2	15	6	3	4	7	4	5	2	1	0	4	2	2	3	2	2
9	2	16	7	4	3	8	5	4	2	1	1	4	2	2	3	2	2
9	2	16	3	3	3	3	3	5	2	1	1	4	2	2	3	2	2
9	2	16	7	5	4	7	5	5	2	1	1	4	2	2	3	2	2
9	2	17	6	5	5	6	5	6	2	1	1	4	2	2	3	2	2
9	2	17	3	3	3	3	3	4	2	1	1	4	2	2	3	2	2
9	2	17	5	3	4	5	3	4	2	1	1	4	2	2	3	2	2
10	2	17	6	4	4	7	5	5	3	1	1	4	3	3	3	2	2
10	2	17	3	3	3	4	4	4	3	1	1	4	3	3	3	2	2
10	2	17	8	7	6	8	7	6	3	1	1	4	3	3	3	2	2
10	2	16	8	7	6	8	7	6	2	1	1	4	2	2	3	2	2
10	2	16	3	3	3	4	4	4	2	1	1	4	2	2	3	2	2
10	2	16	7	5	4	7	5	4	2	1	1	4	2	2	3	2	2
10	2	15	7	6	5	7	6	5	2	1	1	4	2	2	3	2	2
10	2	15	5	5	5	5	5	5	2	1	1	4	2	2	3	2	2
10	2	15	5	4	3	5	4	3	2	1	1	4	2	2	3	2	2
10	2	14	7	6	5	7	6	5	2	0	0	4	2	2	3	2	2
10	2	14	3	3	3	4	4	4	2	0	0	4	2	2	3	2	2
10	2	14	7	6	5	7	6	5	2	0	0	4	2	2	3	2	2
10	2	13	7	6	5	7	6	5	2	0	0	4	1	1	3	1	1
10	2	13	5	4	3	6	5	4	2	0	0	4	1	1	3	1	1
10	2	13	7	5	4	7	6	5	2	0	0	4	1	1	3	1	1
10	2	12	7	5	4	7	6	5	1	0	0	4	2	2	3	2	2
10	2	12	5	4	3	7	6	5	1	0	0	4	2	2	3	2	2
10	2	12	7	6	5	8	7	6	1	0	0	4	2	2	3	2	2
10	2	11	7	6	5	9	8	7	1	1	1	4	3	3	3	2	2
10	2	11	5	5	5	5	5	5	1	1	1	4	3	3	3	2	2
10	2	11	5	5	5	7	7	7	1	1	1	4	3	3	3	2	2
10	1	21	5	5	5	7	7	7	1	0	0	4	3	3	3	2	2
10	1	21	5	5	5	5	5	5	1	0	0	4	3	3	3	2	2
10	1	21	6	4	4	7	5	5	1	0	0	4	3	3	3	2	2
10	1	22	7	7	7	8	8	8	2	2	2	4	3	3	3	2	2
10	1	22	6	6	6	7	7	7	2	2	2	4	3	3	3	2	2
10	1	22	5	4	3	6	5	4	2	2	2	4	3	3	3	2	2
10	1	23	8	7	6	9	8	7	2	1	1	4	3	3	3	2	2
10	1	23	5	5	5	7	7	7	2	1	1	4	3	3	3	2	2
10	1	23	7	4	3	8	5	4	2	1	1	4	3	3	3	2	2
10	1	24	8	7	6	8	7	6	1	1	1	4	2	2	3	2	2
10	1	24	4	5	4	5	5	5	1	1	1	4	2	2	3	2	2
10	1	24	7	6	5	7	6	5	1	1	1	4	2	2	3	2	2
10	1	25	8	6	5	8	6	5	2	0	0	4	2	2	3	2	2
10	1	25	4	3	3	4	3	4	2	0	0	4	2	2	3	2	2
10	1	25	8	6	6	8	6	6	2	0	0	4	2	2	3	2	2
10	1	26	9	8	7	9	8	7	2	1	1	4	2	2	3	2	2
10	1	26	3	3	3	4	4	4	2	1	1	4	2	2	3	2	2
10	1	26	10	8	8	10	8	8	2	1	1	4	2	2	3	2	2
10	1	27	9	6	6	9	6	6	2	1	1	4	2	2	3	2	2
10	1	27	4	3	3	5	4	4	2	1	1	4	2	2	3	2	2
10	1	27	5	3	3	5	3	3	2	1	1	4	2	2	3	2	2
10	1	27	5	3	3	5	3	3	2	1	1	4	3	3	3	2	2
10	1	27	5	3	3	6	4	4	2	1	1	4	3	3	3	2	2
10	1	27	8	5	5	9	6	6	2	1	1	4	3	3	3	2	2
10	1	26	8	5	5	11	8	8	2	2	2	4	3	3	3	2	2
10	1	26	3	3	3	7	7	7	2	2	2	4	3	3	3	2	2
10	1	26	6	5	4	9	8	7	2	2	2	4	3	3	3	2	2
10	1	25	6	4	3	9	7	6	2	1	1	4	2	2	3	2	2
10	1	25	3	3	3	6	6	6	2	1	1	4	2	2	3	2	2
10	1	25	6	4	3	9	7	6	2	1	1	4	2	2	3	2	2
10	1	24	6	4	3	9	7	6	2	1	1	4	2	2	3	2	2
10	1	24	4	3	3	6	5	5	2	1	1	4	2	2	3	2	2
10	1	24	7	5	4	9	7	6	2	1	1	4	2	2	3	2	2
10	1	23	7	5	4	8	6	5	1	1	1	4	1	1	3	1	1
10	1	23	3	3	3	4	4	4	1	1	1	4	1	1	3	1	1
10	1	23	7	5	4	7	5	4	1	1	1	4	1	1	3	1	1
10	1	22	6	5	4	6	5	4	2	0	0	4	2	2	3	2	2
10	1	22	5	3	3	5	3	3	2	0	0	4	2	2	3	2	2
10	1	22	7	6	5	8	7	6	2	0	0	4	2	2	3	2	2
10	1	21	5	3	3	5	3	3	1	0	0	4	2	2	3	2	2
10	1	21	4	3	3	4	3	3	1	0	0	4	2	2	3	2	2
10	1	21	5	4	3	7	6	5	1	0	0	4	2	2	3	2	2
10	2	11	5	5	5	6	6	6	2	0	0	4	2	2	3	2	2
10	2	11	5	4	3	7	6	5	2	0	0	4	2	2	3	2	2
10	2	11	6	4	3	8	6	5	2	0	0	4	2	2	3	2	2
10	2	12	6	5	4	8	7	7	2	1	1	4	1	1	3	1	1
10	2	12	3	3	3	5	5	5	2	1	1	4	1	1	3	1	1
10	2	12	7	4	4	8	5	4	2	1	1	4	1	1	3	1	1
10	2	13	7	5	5	7	5	4	2	1	1	4	1	1	3	1	1
10	2	13	3	3	3	3	3	3	2	1	1	4	1	1	3	1	1
10	2	13	7	5	5	7	5	4	2	1	1	4	1	1	3	1	1
10	2	14	6	5	5	6	5	5	1	1	1	4	2	2	3	2	2
10	2	14	4	3	3	4	3	3	1	1	1	4	2	2	3	2	2
10	2	14	7	5	4	9	7	6	1	1	1	4	2	2	3	2	2
10	2	15	6	5	4	8	7	6	2	1	1	4	2	2	3	2	2
10	2	15	4	3	3	5	4	3	2	1	1	4	2	2	3	2	2
10	2	15	7	5	4	8	6	5	2	1	1	4	2	2	3	2	2
10	2	16	7	5	4	10	8	7	3	1	1	4	2	2	3	2	2
10	2	16	4	3	3	8	7	6	3	1	1	4	2	2	3	2	2
10	2	16	7	5	4	8	6	5	3	1	1	4	2	2	3	2	2
10	2	17	7	7	7	7	7	7	2	1	1	4	2	2	3	2	2
10	2	17	4	3	3	4	3	3	2	1	1	4	2	2	3	2	2
10	2	17	7	4	4	7	4	4	2	1	1	4	2	2	3	2	2
12	1	16	7	7	7	10	10	9	3	1	1	4	2	2	3	2	2
12	1	16	4	2	3	6	5	5	3	1	1	4	2	2	3	2	2
12	1	16	5	3	3	6	5	4	3	1	1	4	2	2	3	2	2
12	1	15	5	3	3	7	4	4	2	0	1	4	2	1	3	2	1
12	1	15	3	2	3	5	3	4	2	0	1	4	2	1	3	2	1
12	1	15	7	3	3	7	6	5	2	0	1	4	2	1	3	2	1
12	1	14	7	4	3	9	7	5	2	0	1	4	2	1	3	2	1
12	1	14	4	2	2	6	4	3	2	0	1	4	2	1	3	2	1
12	1	14	5	3	2	5	3	2	2	0	1	4	2	1	3	2	1
12	1	13	6	4	2	6	4	2	1	0	1	4	1	1	3	1	1
12	1	13	3	2	2	4	3	3	1	0	1	4	1	1	3	1	1
12	1	13	6	4	3	8	6	5	1	0	1	4	1	1	3	1	1
12	1	12	7	6	4	7	6	6	1	1	2	4	2	0	3	2	0
12	1	12	3	2	3	3	2	3	1	1	2	4	2	0	3	2	0
12	1	12	4	3	3	4	3	3	1	1	2	4	2	0	3	2	0
12	1	11	4	2	3	4	2	3	1	0	1	4	2	1	3	2	1
12	1	11	3	2	2	3	2	2	1	0	1	4	2	1	3	2	1
12	1	11	7	5	4	9	6	6	1	0	1	4	2	1	3	2	1
12	2	21	6	5	3	6	6	3	0	1	1	4	2	2	3	2	2
12	2	21	3	2	2	3	2	2	0	1	1	4	2	2	3	2	2
12	2	21	4	3	3	4	3	3	0	1	1	4	2	2	3	2	2
12	2	22	4	3	3	4	3	3	0	0	1	4	2	2	3	2	2
12	2	22	3	2	2	3	2	2	0	0	1	4	2	2	3	2	2
12	2	22	7	4	2	7	5	3	0	0	1	4	2	2	3	2	2
12	2	23	6	2	2	6	2	2	1	0	1	4	2	1	3	2	1
12	2	23	3	2	2	5	3	2	1	0	1	4	2	1	3	2	1
12	2	23	4	3	3	4	3	3	1	0	1	4	2	1	3	2	1
12	2	24	8	5	3	8	5	4	1	0	1	4	2	1	3	2	1
12	2	24	3	2	2	4	2	3	1	0	1	4	2	1	3	2	1
12	2	24	4	3	3	5	3	3	1	0	1	4	2	1	3	2	1
12	2	25	4	3	3	4	3	3	1	0	1	4	2	1	3	2	1
12	2	25	3	2	2	4	2	3	1	0	1	4	2	1	3	2	1
12	2	25	7	4	3	8	4	4	1	0	1	4	2	1	3	2	1
12	2	26	10	6	5	10	9	6	1	1	1	4	4	3	3	3	2
12	2	26	4	3	3	5	6	3	1	1	1	4	4	3	3	3	2
12	2	26	8	6	3	11	9	3	1	1	1	4	4	3	3	3	2
12	2	27	5	3	3	5	3	3	2	1	2	4	2	2	3	2	2
12	2	27	5	3	3	6	4	3	2	1	2	4	2	2	3	2	2
12	2	27	6	4	3	7	4	3	2	1	2	4	2	2	3	2	2
12	2	27	7	5	4	7	5	4	2	1	2	4	2	2	3	2	2
12	2	27	5	4	4	7	6	6	2	1	2	4	2	2	3	2	2
12	2	27	7	5	4	9	8	6	2	1	2	4	2	2	3	2	2
12	2	26	5	4	3	8	7	5	2	2	2	4	4	2	3	3	2
12	2	26	5	3	3	8	6	6	2	2	2	4	4	2	3	3	2
12	2	26	9	6	6	12	9	9	2	2	2	4	4	2	3	3	2
12	2	25	7	5	4	9	7	7	1	1	1	4	3	3	3	2	2
12	2	25	5	2	3	5	2	3	1	1	1	4	3	3	3	2	2
12	2	25	3	3	3	3	3	3	1	1	1	4	3	3	3	2	2
12	2	24	3	3	3	4	3	3	1	0	1	4	2	3	3	2	2
12	2	24	5	3	3	5	3	3	1	0	1	4	2	3	3	2	2
12	2	24	9	7	7	10	7	8	1	0	1	4	2	3	3	2	2
12	2	23	4	3	3	4	3	3	1	1	1	4	2	1	3	2	1
12	2	23	3	2	2	4	2	2	1	1	1	4	2	1	3	2	1
12	2	23	6	3	3	6	4	3	1	1	1	4	2	1	3	2	1
12	2	22	7	4	3	7	5	4	1	0	1	4	3	2	3	2	2
12	2	22	5	3	2	5	3	2	1	0	1	4	3	2	3	2	2
12	2	22	4	3	3	4	3	3	1	0	1	4	3	2	3	2	2
12	2	21	3	3	3	3	3	3	1	0	1	4	4	2	3	3	2
12	2	21	3	2	2	3	2	2	1	0	1	4	4	2	3	3	2
12	2	21	7	5	5	7	6	6	1	0	1	4	4	2	3	3	2
12	1	11	7	6	5	8	6	6	1	0	1	4	4	2	3	3	2
12	1	11	5	4	2	5	4	2	1	0	1	4	4	2	3	3	2
12	1	11	5	3	2	6	3	2	1	0	1	4	4	2	3	3	2
12	1	12	5	3	2	6	3	2	1	0	1	4	2	2	3	2	2
12	1	12	5	5	2	5	5	2	1	0	1	4	2	2	3	2	2
12	1	12	5	5	3	6	6	5	1	0	1	4	2	2	3	2	2
12	1	13	5	5	3	6	5	4	1	1	1	4	2	2	3	2	2
12	1	13	4	3	2	4	3	2	1	1	1	4	2	2	3	2	2
12	1	13	5	4	3	5	5	5	1	1	1	4	2	2	3	2	2
12	1	14	7	4	3	7	4	3	1	0	0	4	2	2	3	2	2
12	1	14	5	3	3	5	3	3	1	0	0	4	2	2	3	2	2
12	1	14	7	5	5	9	7	5	1	0	0	4	2	2	3	2	2
12	1	15	8	4	3	8	6	4	1	0	0	4	1	2	3	1	2
12	1	15	3	3	2	3	3	2	1	0	0	4	1	2	3	1	2
12	1	15	5	3	3	7	3	4	1	0	0	4	1	2	3	1	2
12	1	16	5	4	3	7	6	4	3	0	1	4	3	2	3	2	2
12	1	16	3	3	3	6	5	5	3	0	1	4	3	2	3	2	2
12	1	16	7	7	5	11	10	7	3	0	1	4	3	2	3	2	2
13	1	17	5	4	3	7	6	5	2	2	2	4	3	3	3	2	2
13	1	17	4	3	3	7	6	5	2	2	2	4	3	3	3	2	2
13	1	17	5	3	3	5	3	3	2	2	2	4	3	3	3	2	2
13	1	16	8	5	4	8	5	4	2	1	1	4	2	2	3	2	2
13	1	16	8	5	4	11	8	7	2	1	1	4	2	2	3	2	2
13	1	16	8	8	8	9	9	9	2	1	1	4	2	2	3	2	2
13	1	15	7	5	4	9	7	6	1	0	0	4	2	2	3	2	2
13	1	15	3	2	2	6	5	4	1	0	0	4	2	2	3	2	2
13	1	15	6	3	3	6	2	2	1	0	0	4	2	2	3	2	2
13	1	14	8	3	3	8	3	3	1	0	0	4	1	1	3	1	1
13	1	14	3	2	2	3	2	2	1	0	0	4	1	1	3	1	1
13	1	14	4	3	3	4	3	3	1	0	0	4	1	1	3	1	1
13	1	13	4	3	3	4	3	3	1	0	0	3	0	0	2	0	0
13	1	13	3	1	1	3	1	1	1	0	0	3	0	0	2	0	0
13	1	13	4	2	2	4	2	2	1	0	0	3	0	0	2	0	0
13	1	12	4	2	2	4	2	2	0	0	0	4	1	1	3	1	1
13	1	12	3	1	1	3	1	1	0	0	0	4	1	1	3	1	1
13	1	12	7	3	3	9	5	4	0	0	0	4	1	1	3	1	1
13	1	11	7	3	3	8	4	3	0	0	0	3	1	1	2	1	1
13	1	11	5	2	2	5	2	2	0	0	0	3	1	1	2	1	1
13	1	11	5	3	3	5	3	3	0	0	0	3	1	1	2	1	1
13	2	21	7	5	4	7	5	4	0	0	0	3	1	1	2	1	1
13	2	21	4	2	2	4	2	2	0	0	0	3	1	1	2	1	1
13	2	21	5	3	3	5	3	3	0	0	0	3	1	1	2	1	1
13	2	22	4	3	3	4	3	3	1	0	0	2	1	1	2	1	1
13	2	22	3	2	2	3	2	2	1	0	0	2	1	1	2	1	1
13	2	22	3	3	3	3	3	3	1	0	0	2	1	1	2	1	1
13	2	23	3	3	3	3	3	3	1	0	0	2	1	1	2	1	1
13	2	23	3	1	1	3	1	1	1	0	0	2	1	1	2	1	1
13	2	23	5	2	2	5	2	2	1	0	0	2	1	1	2	1	1
13	2	24	5	3	3	5	3	3	2	1	1	3	0	0	2	0	0
13	2	24	3	2	2	3	2	2	2	1	1	3	0	0	2	0	0
13	2	24	4	3	3	4	3	3	2	1	1	3	0	0	2	0	0
13	2	25	8	8	8	8	8	8	2	0	0	4	2	2	3	2	2
13	2	25	8	7	6	8	7	6	2	0	0	4	2	2	3	2	2
13	2	25	8	7	6	8	7	6	2	0	0	4	2	2	3	2	2
13	2	26	9	7	6	9	7	6	2	1	1	4	4	4	3	3	3
13	2	26	8	7	6	9	8	7	2	1	1	4	4	4	3	3	3
13	2	26	7	5	4	7	5	4	2	1	1	4	4	4	3	3	3
13	2	26	5	3	3	5	3	3	2	1	1	4	3	3	3	2	2
13	2	26	3	3	3	4	4	4	2	1	1	4	3	3	3	2	2
13	2	26	7	6	5	7	6	5	2	1	1	4	3	3	3	2	2
13	2	25	8	6	5	8	6	5	2	1	1	4	2	2	3	2	2
13	2	25	5	3	3	5	3	3	2	1	1	4	2	2	3	2	2
13	2	25	8	3	3	8	3	3	2	1	1	4	2	2	3	2	2
13	2	24	4	3	3	4	3	3	2	1	1	4	2	2	3	2	2
13	2	24	3	2	2	3	2	2	2	1	1	4	2	2	3	2	2
13	2	24	5	3	3	5	3	3	2	1	1	4	2	2	3	2	2
13	2	23	5	3	3	5	3	3	0	0	0	3	1	1	2	1	1
13	2	23	3	2	2	3	2	2	0	0	0	3	1	1	2	1	1
13	2	23	3	3	3	3	3	3	0	0	0	3	1	1	2	1	1
13	2	22	4	2	2	4	2	2	0	0	0	4	0	0	3	0	0
13	2	22	3	2	2	3	2	2	0	0	0	4	0	0	3	0	0
13	2	22	3	2	2	3	2	2	0	0	0	4	0	0	3	0	0
13	2	21	5	3	3	5	3	3	0	0	0	4	0	0	3	0	0
13	2	21	3	2	2	3	2	2	0	0	0	4	0	0	3	0	0
13	2	21	7	3	3	8	4	3	0	0	0	4	0	0	3	0	0
13	1	11	6	3	3	7	4	3	0	0	0	3	0	0	2	0	0
13	1	11	5	2	2	5	2	2	0	0	0	3	0	0	2	0	0
13	1	11	7	3	3	8	4	3	0	0	0	3	0	0	2	0	0
13	1	12	8	4	3	9	5	4	1	1	1	3	1	1	2	1	1
13	1	12	5	3	3	5	3	3	1	1	1	3	1	1	2	1	1
13	1	12	3	2	2	3	2	2	1	1	1	3	1	1	2	1	1
13	1	13	5	3	3	5	3	3	0	0	0	3	0	0	2	0	0
13	1	13	3	2	2	3	2	2	0	0	0	3	0	0	2	0	0
13	1	13	5	2	2	5	2	2	0	0	0	3	0	0	2	0	0
13	1	14	5	3	3	5	3	3	1	0	0	4	2	2	3	2	2
13	1	14	5	3	3	5	3	3	1	0	0	4	2	2	3	2	2
13	1	14	7	7	7	7	7	7	1	0	0	4	2	2	3	2	2
13	1	15	4	3	3	4	3	3	1	1	1	4	2	2	3	2	2
13	1	15	3	2	2	3	2	2	1	1	1	4	2	2	3	2	2
13	1	15	7	3	3	7	3	3	1	1	1	4	2	2	3	2	2
13	1	16	8	5	4	8	5	4	1	1	1	4	2	2	3	2	2
13	1	16	3	2	2	5	4	3	1	1	1	4	2	2	3	2	2
13	1	16	8	5	4	8	5	4	1	1	1	4	2	2	3	2	2
13	1	17	8	6	5	8	6	5	2	1	1	4	2	2	3	2	2
13	1	17	5	5	5	6	6	6	2	1	1	4	2	2	3	2	2
13	1	17	7	3	3	7	3	3	2	1	1	4	2	2	3	2	2
14	2	17	5	3	2	5	3	1	2	1	1	3	2	1	2	2	1
14	2	17	4	3	2	5	4	1	2	1	1	3	2	1	2	2	1
14	2	17	5	4	2	5	4	0	2	1	1	3	2	1	2	2	1
14	2	16	5	4	#NULL!	5	4	#NULL!	2	1	#NULL!	3	2	#NULL!	2	2	#NULL!
14	2	16	3	3	#NULL!	5	3	#NULL!	2	1	#NULL!	3	2	#NULL!	2	2	#NULL!
14	2	16	4	3	#NULL!	4	3	#NULL!	2	1	#NULL!	3	2	#NULL!	2	2	#NULL!
14	2	15	3	3	#NULL!	4	3	#NULL!	1	1	#NULL!	2	1	#NULL!	2	1	#NULL!
14	2	15	3	2	#NULL!	4	3	#NULL!	1	1	#NULL!	2	1	#NULL!	2	1	#NULL!
14	2	15	3	3	#NULL!	3	3	#NULL!	1	1	#NULL!	2	1	#NULL!	2	1	#NULL!
14	2	14	3	3	#NULL!	3	4	#NULL!	1	0	#NULL!	2	1	#NULL!	2	1	#NULL!
14	2	14	2	2	#NULL!	3	2	#NULL!	1	0	#NULL!	2	1	#NULL!	2	1	#NULL!
14	2	14	3	2	#NULL!	3	2	#NULL!	1	0	#NULL!	2	1	#NULL!	2	1	#NULL!
14	2	13	3	3	3	3	3	1	1	0	2	2	1	1	2	1	1
14	2	13	2	1	3	2	1	1	1	0	2	2	1	1	2	1	1
14	2	13	3	2	3	3	2	1	1	0	2	2	1	1	2	1	1
14	2	12	3	2	2	3	2	0	0	0	2	2	1	1	2	1	1
14	2	12	2	1	1	2	1	0	0	0	2	2	1	1	2	1	1
14	2	12	3	2	2	3	2	0	0	0	2	2	1	1	2	1	1
14	2	11	3	2	3	3	3	1	0	0	1	2	0	1	2	0	1
14	2	11	2	1	2	2	1	0	0	0	1	2	0	1	2	0	1
14	2	11	3	1	2	3	1	0	0	0	1	2	0	1	2	0	1
14	1	21	3	3	2	3	3	1	0	0	0	1	0	1	1	0	1
14	1	21	2	1	2	2	1	0	0	0	0	1	0	1	1	0	1
14	1	21	2	2	2	3	2	0	0	0	0	1	0	1	1	0	1
14	1	22	3	2	2	3	2	0	0	0	0	1	0	1	1	0	1
14	1	22	2	1	2	2	1	1	0	0	0	1	0	1	1	0	1
14	1	22	3	3	2	3	3	0	0	0	0	1	0	1	1	0	1
14	1	23	3	3	2	3	3	0	1	0	1	1	1	1	1	1	1
14	1	23	2	2	2	2	2	1	1	0	1	1	1	1	1	1	1
14	1	23	3	3	3	3	3	1	1	0	1	1	1	1	1	1	1
14	1	24	5	3	3	6	3	2	1	0	0	2	1	1	2	1	1
14	1	24	2	3	1	2	3	1	1	0	0	2	1	1	2	1	1
14	1	24	3	3	3	4	3	2	1	0	0	2	1	1	2	1	1
14	1	25	5	4	3	5	4	2	2	1	1	2	2	1	2	2	1
14	1	25	3	2	1	3	2	1	2	1	1	2	2	1	2	2	1
14	1	25	5	3	3	5	3	2	2	1	1	2	2	1	2	2	1
14	1	26	5	4	3	5	4	1	1	1	0	3	2	1	2	2	1
14	1	26	3	3	2	3	4	1	1	1	0	3	2	1	2	2	1
14	1	26	6	4	2	6	4	0	1	1	0	3	2	1	2	2	1
14	1	27	6	5	3	6	5	2	2	1	1	3	2	1	2	2	1
14	1	27	3	3	1	4	3	1	2	1	1	3	2	1	2	2	1
14	1	27	5	3	2	7	3	2	2	1	1	3	2	1	2	2	1
14	1	27	5	3	2	5	3	2	2	1	1	4	2	2	3	2	2
14	1	27	3	3	1	4	4	2	2	1	1	4	2	2	3	2	2
14	1	27	5	4	2	5	4	1	2	1	1	4	2	2	3	2	2
14	1	26	5	3	2	5	3	1	2	2	1	3	2	2	2	2	2
14	1	26	3	3	1	3	4	1	2	2	1	3	2	2	2	2	2
14	1	26	4	4	2	4	5	1	2	2	1	3	2	2	2	2	2
14	1	25	4	3	2	5	4	1	1	0	0	3	2	1	2	2	1
14	1	25	3	3	2	3	3	1	1	0	0	3	2	1	2	2	1
14	1	25	5	3	2	6	3	1	1	0	0	3	2	1	2	2	1
14	1	24	4	3	2	5	3	1	1	1	0	2	1	1	2	1	1
14	1	24	3	3	1	3	3	1	1	1	0	2	1	1	2	1	1
14	1	24	4	5	2	5	6	1	1	1	0	2	1	1	2	1	1
14	1	23	3	3	2	4	3	2	1	0	0	2	1	1	2	1	1
14	1	23	3	2	1	4	2	1	1	0	0	2	1	1	2	1	1
14	1	23	3	3	2	3	3	2	1	0	0	2	1	1	2	1	1
14	1	22	3	3	1	3	3	1	1	0	0	2	1	1	2	1	1
14	1	22	2	2	1	2	2	1	1	0	0	2	1	1	2	1	1
14	1	22	3	3	1	3	3	1	1	0	0	2	1	1	2	1	1
14	1	21	3	2	1	3	2	1	1	0	0	2	1	1	2	1	1
14	1	21	2	2	1	2	2	1	1	0	0	2	1	1	2	1	1
14	1	21	3	2	2	3	2	2	1	0	0	2	1	1	2	1	1
14	2	11	3	2	1	3	2	0	1	0	0	2	1	1	2	1	1
14	2	11	2	2	1	2	2	0	1	0	0	2	1	1	2	1	1
14	2	11	3	2	1	3	2	0	1	0	0	2	1	1	2	1	1
14	2	12	3	2	2	4	2	1	1	0	0	2	2	1	2	2	1
14	2	12	2	2	2	2	2	1	1	0	0	2	2	1	2	2	1
14	2	12	3	2	2	3	2	1	1	0	0	2	2	1	2	2	1
14	2	13	3	3	2	3	3	1	1	0	0	2	1	1	2	1	1
14	2	13	2	3	2	2	3	1	1	0	0	2	1	1	2	1	1
14	2	13	3	3	2	3	3	1	1	0	0	2	1	1	2	1	1
14	2	14	3	3	#NULL!	4	3	#NULL!	1	1	#NULL!	2	1	#NULL!	2	1	#NULL!
14	2	14	3	3	#NULL!	2	3	#NULL!	1	1	#NULL!	2	1	#NULL!	2	1	#NULL!
14	2	14	3	3	#NULL!	4	3	#NULL!	1	1	#NULL!	2	1	#NULL!	2	1	#NULL!
14	2	15	3	3	#NULL!	4	4	#NULL!	1	1	#NULL!	3	2	#NULL!	2	2	#NULL!
14	2	15	3	3	#NULL!	3	3	#NULL!	1	1	#NULL!	3	2	#NULL!	2	2	#NULL!
14	2	15	3	3	#NULL!	4	3	#NULL!	1	1	#NULL!	3	2	#NULL!	2	2	#NULL!
14	2	16	4	3	#NULL!	5	4	#NULL!	1	1	#NULL!	2	2	#NULL!	2	2	#NULL!
14	2	16	3	2	#NULL!	3	2	#NULL!	1	1	#NULL!	2	2	#NULL!	2	2	#NULL!
14	2	16	4	4	#NULL!	5	4	#NULL!	1	1	#NULL!	2	2	#NULL!	2	2	#NULL!
14	2	17	4	4	2	5	5	1	2	1	1	3	2	2	2	2	2
14	2	17	3	3	3	4	3	3	2	1	1	3	2	2	2	2	2
14	2	17	4	3	2	4	3	1	2	1	1	3	2	2	2	2	2
15	2	17	6	5	5	6	6	5	2	2	2	4	2	3	3	2	2
15	2	17	7	5	5	9	7	6	2	2	2	4	2	3	3	2	2
15	2	17	7	5	5	7	5	5	2	2	2	4	2	3	3	2	2
15	2	16	6	5	5	7	6	5	2	1	1	4	2	4	3	2	3
15	2	16	5	3	3	5	4	3	2	1	1	4	2	4	3	2	3
15	2	16	8	6	6	8	6	6	2	1	1	4	2	4	3	2	3
15	2	15	7	7	4	7	7	4	1	1	1	4	2	2	3	2	2
15	2	15	3	2	3	3	2	3	1	1	1	4	2	2	3	2	2
15	2	15	5	3	3	5	3	3	1	1	1	4	2	2	3	2	2
15	2	14	4	3	3	4	3	3	1	1	1	4	3	3	3	2	2
15	2	14	3	2	3	3	3	4	1	1	1	4	3	3	3	2	2
15	2	14	5	4	4	5	4	4	1	1	1	4	3	3	3	2	2
15	2	13	4	3	3	4	3	3	1	1	1	4	3	4	3	2	3
15	2	13	3	3	3	4	4	4	1	1	1	4	3	4	3	2	3
15	2	13	6	6	6	6	6	6	1	1	1	4	3	4	3	2	3
15	2	12	6	5	3	6	6	3	1	1	0	4	4	4	3	3	3
15	2	12	6	5	6	7	5	6	1	1	0	4	4	4	3	3	3
15	2	12	7	7	6	7	7	6	1	1	0	4	4	4	3	3	3
15	2	11	4	3	5	4	3	5	1	1	0	4	4	3	3	3	2
15	2	11	5	4	3	5	4	3	1	1	0	4	4	3	3	3	2
15	2	11	5	5	5	5	5	5	1	1	0	4	4	3	3	3	2
15	1	21	4	3	2	4	3	2	1	1	0	3	3	2	2	2	2
15	1	21	3	3	3	3	3	3	1	1	0	3	3	2	2	2	2
15	1	21	5	4	3	5	4	3	1	1	0	3	3	2	2	2	2
15	1	22	4	3	3	4	3	3	1	0	0	2	4	2	2	3	2
15	1	22	3	3	3	3	3	3	1	0	0	2	4	2	2	3	2
15	1	22	5	4	5	5	4	5	1	0	0	2	4	2	2	3	2
15	1	23	5	4	4	5	4	4	1	0	1	3	3	2	2	2	2
15	1	23	3	3	5	3	3	5	1	0	1	3	3	2	2	2	2
15	1	23	5	5	6	5	5	6	1	0	1	3	3	2	2	2	2
15	1	24	5	3	3	5	3	3	1	0	0	4	3	3	3	2	2
15	1	24	3	3	3	3	3	3	1	0	0	4	3	3	3	2	2
15	1	24	4	3	3	4	3	3	1	0	0	4	3	3	3	2	2
15	1	25	4	3	3	4	3	3	1	1	1	4	2	2	3	2	2
15	1	25	3	2	3	3	2	3	1	1	1	4	2	2	3	2	2
15	1	25	7	4	8	7	5	8	1	1	1	4	2	2	3	2	2
15	1	26	7	5	6	7	5	6	1	1	1	3	2	3	2	2	2
15	1	26	4	3	5	4	3	5	1	1	1	3	2	3	2	2	2
15	1	26	7	5	5	7	5	5	1	1	1	3	2	3	2	2	2
15	1	27	6	5	5	7	5	5	2	1	1	4	2	3	3	2	2
15	1	27	5	5	5	5	5	5	2	1	1	4	2	3	3	2	2
15	1	27	6	5	5	7	5	5	2	1	1	4	2	3	3	2	2
15	1	27	7	5	5	7	5	6	2	1	1	4	4	3	3	3	2
15	1	27	4	3	3	4	3	3	2	1	1	4	4	3	3	3	2
15	1	27	6	4	6	6	4	6	2	1	1	4	4	3	3	3	2
15	1	26	6	5	6	7	5	6	1	1	2	4	3	4	3	2	3
15	1	26	3	3	3	3	3	3	1	1	2	4	3	4	3	2	3
15	1	26	5	5	5	5	5	5	1	1	2	4	3	4	3	2	3
15	1	25	6	5	6	6	5	6	1	0	1	4	2	3	3	2	2
15	1	25	4	3	3	4	3	3	1	0	1	4	2	3	3	2	2
15	1	25	4	3	3	4	3	3	1	0	1	4	2	3	3	2	2
15	1	24	4	3	3	4	3	3	1	1	0	4	2	2	3	2	2
15	1	24	3	3	3	3	3	3	1	1	0	4	2	2	3	2	2
15	1	24	4	3	3	4	3	3	1	1	0	4	2	2	3	2	2
15	1	23	4	3	3	4	3	3	1	0	0	4	2	3	3	2	2
15	1	23	3	2	3	3	2	3	1	0	0	4	2	3	3	2	2
15	1	23	3	3	3	3	3	3	1	0	0	4	2	3	3	2	2
15	1	22	4	3	4	4	2	4	0	0	0	4	3	3	3	2	2
15	1	22	3	2	3	3	2	3	0	0	0	4	3	3	3	2	2
15	1	22	4	2	3	4	3	3	0	0	0	4	3	3	3	2	2
15	1	21	4	3	3	4	3	3	1	1	1	4	3	3	3	2	2
15	1	21	3	3	3	3	3	3	1	1	1	4	3	3	3	2	2
15	1	21	5	4	3	5	4	3	1	1	1	4	3	3	3	2	2
15	2	11	4	4	4	4	4	4	1	1	1	4	3	4	3	2	3
15	2	11	3	3	3	3	3	3	1	1	1	4	3	4	3	2	3
15	2	11	4	4	3	4	4	3	1	1	1	4	3	4	3	2	3
15	2	12	4	5	5	5	5	5	0	0	1	4	3	3	3	2	2
15	2	12	3	3	3	3	3	3	0	0	1	4	3	3	3	2	2
15	2	12	4	4	3	4	4	3	0	0	1	4	3	3	3	2	2
15	2	13	4	4	4	4	4	4	1	1	1	4	2	3	3	2	2
15	2	13	3	3	3	3	3	3	1	1	1	4	2	3	3	2	2
15	2	13	4	4	4	4	4	4	1	1	1	4	2	3	3	2	2
15	2	14	5	3	4	5	3	4	1	0	1	4	2	3	3	2	2
15	2	14	3	2	3	3	2	3	1	0	1	4	2	3	3	2	2
15	2	14	4	3	3	4	4	3	1	0	1	4	2	3	3	2	2
15	2	15	4	3	3	4	3	3	1	0	1	4	2	2	3	2	2
15	2	15	5	3	3	6	4	3	1	0	1	4	2	2	3	2	2
15	2	15	5	5	4	5	5	5	1	0	1	4	2	2	3	2	2
15	2	16	7	6	4	7	6	5	2	1	2	4	3	2	3	2	2
15	2	16	5	3	3	6	4	3	2	1	2	4	3	2	3	2	2
15	2	16	6	4	5	6	4	5	2	1	2	4	3	2	3	2	2
15	2	17	7	5	5	8	5	5	2	1	1	4	3	3	3	2	2
15	2	17	5	5	5	5	5	5	2	1	1	4	3	3	3	2	2
15	2	17	7	5	5	7	5	5	2	1	1	4	3	3	3	2	2
16	2	17	4	5	5	4	5	5	2	2	2	3	2	3	2	2	2
16	2	17	3	3	3	4	3	3	2	2	2	3	2	3	2	2	2
16	2	17	4	3	4	4	3	4	2	2	2	3	2	3	2	2	2
16	2	16	4	4	4	6	4	5	3	2	2	3	2	2	2	2	2
16	2	16	5	5	4	8	7	6	3	2	2	3	2	2	2	2	2
16	2	16	4	3	4	5	3	4	3	2	2	3	2	2	2	2	2
16	2	15	4	3	5	4	3	5	2	2	2	2	2	2	2	2	2
16	2	15	3	3	3	4	4	4	2	2	2	2	2	2	2	2	2
16	2	15	5	3	3	5	3	3	2	2	2	2	2	2	2	2	2
16	2	14	4	3	4	4	3	4	2	2	2	2	1	2	2	1	2
16	2	14	5	3	3	6	3	5	2	2	2	2	1	2	2	1	2
16	2	14	5	3	4	5	3	4	2	2	2	2	1	2	2	1	2
16	2	13	6	3	4	6	3	4	2	1	2	2	2	2	2	2	2
16	2	13	3	4	3	3	4	3	2	1	2	2	2	2	2	2	2
16	2	13	4	3	3	4	3	3	2	1	2	2	2	2	2	2	2
16	2	12	5	4	4	5	4	4	2	0	1	2	2	2	2	2	2
16	2	12	3	3	2	3	2	2	2	0	1	2	2	2	2	2	2
16	2	12	5	4	3	5	4	3	2	0	1	2	2	2	2	2	2
16	2	11	6	3	3	6	3	3	2	0	0	2	1	1	2	1	1
16	2	11	3	3	3	3	3	3	2	0	0	2	1	1	2	1	1
16	2	11	4	3	3	4	3	3	2	0	0	2	1	1	2	1	1
16	1	21	4	3	3	4	3	3	2	0	0	2	1	1	2	1	1
16	1	21	3	2	2	3	2	2	2	0	0	2	1	1	2	1	1
16	1	21	5	3	3	5	3	3	2	0	0	2	1	1	2	1	1
16	1	22	5	3	3	5	3	3	2	0	1	3	2	2	2	2	2
16	1	22	3	2	2	3	2	2	2	0	1	3	2	2	2	2	2
16	1	22	5	4	4	5	4	4	2	0	1	3	2	2	2	2	2
16	1	23	4	3	4	4	3	4	2	0	0	3	2	3	2	2	2
16	1	23	3	3	2	3	3	2	2	0	0	3	2	3	2	2	2
16	1	23	5	5	4	5	5	4	2	0	0	3	2	3	2	2	2
16	1	24	5	4	4	5	4	4	2	1	2	2	2	4	2	2	3
16	1	24	5	4	3	6	4	4	2	1	2	2	2	4	2	2	3
16	1	24	5	5	5	5	5	5	2	1	2	2	2	4	2	2	3
16	1	25	4	5	4	4	5	4	2	1	2	2	2	4	2	2	3
16	1	25	3	3	3	4	4	3	2	1	2	2	2	4	2	2	3
16	1	25	5	5	5	6	5	5	2	1	2	2	2	4	2	2	3
16	1	26	5	5	5	6	5	5	3	2	2	2	2	2	2	2	2
16	1	26	3	3	3	4	5	5	3	2	2	2	2	2	2	2	2
16	1	26	5	3	4	6	3	4	3	2	2	2	2	2	2	2	2
16	1	27	4	3	4	5	3	4	3	2	2	2	2	2	2	2	2
16	1	27	4	3	3	5	4	5	3	2	2	2	2	2	2	2	2
16	1	27	6	5	5	7	5	5	3	2	2	2	2	2	2	2	2
16	1	27	8	5	4	9	5	4	2	1	2	2	2	1	2	2	1
16	1	27	4	3	3	5	3	3	2	1	2	2	2	1	2	2	1
16	1	27	4	3	3	5	3	3	2	1	2	2	2	1	2	2	1
16	1	26	4	3	3	5	3	4	2	1	1	2	2	1	2	2	1
16	1	26	3	2	3	5	3	5	2	1	1	2	2	1	2	2	1
16	1	26	5	3	4	6	3	5	2	1	1	2	2	1	2	2	1
16	1	25	5	3	3	6	3	4	2	0	1	2	1	1	2	1	1
16	1	25	3	3	2	5	4	3	2	0	1	2	1	1	2	1	1
16	1	25	5	3	3	6	3	3	2	0	1	2	1	1	2	1	1
16	1	24	5	3	4	6	4	5	1	0	0	2	1	1	2	1	1
16	1	24	3	3	2	5	3	2	1	0	0	2	1	1	2	1	1
16	1	24	4	4	3	4	4	3	1	0	0	2	1	1	2	1	1
16	1	23	4	4	3	4	4	3	1	0	0	2	2	2	2	2	2
16	1	23	3	3	2	4	3	2	1	0	0	2	2	2	2	2	2
16	1	23	3	3	3	3	3	3	1	0	0	2	2	2	2	2	2
16	1	22	4	3	3	4	3	3	1	0	0	2	1	2	2	1	2
16	1	22	3	2	2	3	2	2	1	0	0	2	1	2	2	1	2
16	1	22	4	3	3	4	3	3	1	0	0	2	1	2	2	1	2
16	1	21	3	3	3	3	3	3	1	0	0	2	1	1	2	1	1
16	1	21	3	2	2	3	2	2	1	0	0	2	1	1	2	1	1
16	1	21	3	3	3	3	3	3	1	0	0	2	1	1	2	1	1
16	2	11	3	3	2	3	3	2	1	0	0	2	1	1	2	1	1
16	2	11	2	2	2	2	2	2	1	0	0	2	1	1	2	1	1
16	2	11	3	2	2	3	2	2	1	0	0	2	1	1	2	1	1
16	2	12	4	2	2	4	2	2	1	0	0	2	2	1	2	2	1
16	2	12	3	2	2	3	2	2	1	0	0	2	2	1	2	2	1
16	2	12	5	3	3	5	3	3	1	0	0	2	2	1	2	2	1
16	2	13	5	3	3	5	3	3	1	0	1	2	2	2	2	2	2
16	2	13	3	2	2	3	2	2	1	0	1	2	2	2	2	2	2
16	2	13	5	4	4	5	4	4	1	0	1	2	2	2	2	2	2
16	2	14	5	3	3	5	3	3	1	0	1	2	2	3	2	2	2
16	2	14	3	3	2	4	3	2	1	0	1	2	2	3	2	2	2
16	2	14	4	4	4	5	4	4	1	0	1	2	2	3	2	2	2
16	2	15	4	4	4	5	4	4	1	1	2	2	2	2	2	2	2
16	2	15	3	3	3	3	4	3	1	1	2	2	2	2	2	2	2
16	2	15	5	3	4	6	3	4	1	1	2	2	2	2	2	2	2
16	2	16	5	4	4	5	4	4	2	1	2	2	2	2	2	2	2
16	2	16	3	3	3	4	4	4	2	1	2	2	2	2	2	2	2
16	2	16	4	4	3	4	4	3	2	1	2	2	2	2	2	2	2
16	2	17	4	4	4	4	4	4	2	1	2	2	1	2	2	1	2
16	2	17	3	3	3	3	3	3	2	1	2	2	1	2	2	1	2
16	2	17	4	3	4	4	3	4	2	1	2	2	1	2	2	1	2
